# Supplementary material for: Diphenyl[2-(phenyl­sulfon­yl)propan-2-yl]-λ5-phosphane­thione
Source: Acta Crystallogr Sect E Struct Rep Online. 2012 Mar 14;68(Pt 4):o1045. doi: 10.1107/S1600536812010082 (PMC3344006; doi:10.1107/S1600536812010082)
Supplement: Supplementary file 1 [file e-68-o1045-sup1.cif]

##############################################################################
#                                                                            #
# This CIF contains the data in a paper accepted for publication in          #
# Acta Crystallographica Section E. It conforms to the requirements of       #
# Notes for Authors for Acta Crystallographica Section E, and has been       #
# peer reviewed under the auspices of the IUCr Commission on Journals.       #
#                                                                            #
# Full details of the Crystallographic Information File format               #
# are given in the paper "The Crystallographic Information File (CIF):       #
# a New Standard Archive File for Crystallography" by S. R. Hall, F. H.      #
# Allen and I. D. Brown [Acta Cryst. (1991), A47, 655-685].                  #
#                                                                            #
# The current version of the core CIF dictionary is obtainable from          #
# ftp://ftp.iucr.org/pub/cif_core.dic.                                       #
#                                                                            #
# Software is freely available for graphical display of the structure(s)     #
# in this CIF. For information consult the CIF software page                 #
# http://www.iucr.org/resources/cif/software.                                #
#                                                                            #
# This file may be used for bona fide research purposes within the           #
# scientific community so long as proper attribution is given to the journal # 
# article from which it was obtained.                                        #
#                                                                            #
##############################################################################
data_I
_audit_creation_method     'WinGX routine CIF_UPDATE'
_chemical_name_systematic
;
Diphenyl[2-(phenylsulfonyl)propan-2-yl]-\l^5^-phosphanethione
;
_chemical_name_common
;
2-(Phenylsulfonyl)-2-(diphenylthiophosphinoyl)propane
;
_chemical_formula_moiety     'C21 H21 O2 P S2'
_chemical_formula_sum     'C21 H21 O2 P S2'
_chemical_formula_iupac     'C21 H21 O2 P S2'
_chemical_formula_weight     400.47
_chemical_melting_point     410
_symmetry_cell_setting     orthorhombic
_symmetry_space_group_name_H-M     'P 21 21 21'
_symmetry_space_group_name_hall     'P 2ac 2ab'
loop_
    _symmetry_equiv_pos_as_xyz
    'x, y, z'
    '-x+1/2, -y, z+1/2'
    '-x, y+1/2, -z+1/2'
    'x+1/2, -y+1/2, -z'
_cell_length_a     8.2137(7)
_cell_length_b     14.3714(13)
_cell_length_c     16.6728(15)
_cell_angle_alpha     90
_cell_angle_beta     90
_cell_angle_gamma     90
_cell_volume     1968.1(3)
_cell_formula_units_Z     4
_cell_measurement_reflns_used     3457
_cell_measurement_theta_min     1.87
_cell_measurement_theta_max     25
_cell_measurement_temperature     173(2)
_exptl_crystal_description     block
_exptl_crystal_colour     colourless
_exptl_crystal_size_max     0.26
_exptl_crystal_size_mid     0.2
_exptl_crystal_size_min     0.16
_exptl_crystal_density_diffrn     1.352
_exptl_crystal_density_method     'not measured'
_exptl_crystal_F_000     840
_exptl_absorpt_coefficient_mu     0.365
_exptl_absorpt_correction_type     multi-scan
_exptl_absorpt_process_details     '(SADABS; Bruker, 1999)'
_exptl_absorpt_correction_T_min     0.9729
_exptl_absorpt_correction_T_max     0.9801
_exptl_special_details
;
;
_diffrn_ambient_temperature     173(2)
_diffrn_radiation_type     MoK\a
_diffrn_radiation_wavelength     0.71073
_diffrn_radiation_source     'fine-focus sealed tube'
_diffrn_radiation_monochromator     graphite
_diffrn_measurement_device_type     'Bruker APEX CCD'
_diffrn_measurement_method     \w
_diffrn_reflns_number     30953
_diffrn_reflns_av_R_equivalents     0.0396
_diffrn_reflns_theta_min     1.87
_diffrn_reflns_theta_max     25
_diffrn_reflns_theta_full     25
_diffrn_measured_fraction_theta_max     1
_diffrn_measured_fraction_theta_full     1
_diffrn_reflns_limit_h_min     -9
_diffrn_reflns_limit_h_max     9
_diffrn_reflns_limit_k_min     -17
_diffrn_reflns_limit_k_max     17
_diffrn_reflns_limit_l_min     -19
_diffrn_reflns_limit_l_max     19
_diffrn_standards_number     ?
_diffrn_standards_decay_%     ?
_refine_special_details
;
Refinement of <i>F</i>^2^ against ALL reflections. The weighted <i>R</i>-factor
<i>wR</i> and goodness of fit <i>S</i> are based on <i>F</i>^2^, conventional
<i>R</i>-factors <i>R</i> are based on <i>F</i>, with <i>F</i> set to zero for
negative <i>F</i>^2^. The threshold expression of <i>F</i>^2^ >
\s(<i>F</i>^2^) is used only for calculating <i>R</i>-factors(gt) <i>etc</i>.
and is not relevant to the choice of reflections for refinement.
<i>R</i>-factors based on <i>F</i>^2^ are statistically about twice as large
as those based on <i>F</i>, and <i>R</i>- factors based on ALL data will be
even larger.
;
_reflns_number_total     3457
_reflns_number_gt     3373
_reflns_threshold_expression     I>2\s(I)
_refine_ls_structure_factor_coef     Fsqd
_refine_ls_matrix_type     full
_refine_ls_R_factor_all     0.0261
_refine_ls_R_factor_gt     0.0254
_refine_ls_wR_factor_gt     0.0672
_refine_ls_wR_factor_ref     0.0679
_refine_ls_goodness_of_fit_ref     1.036
_refine_ls_restrained_S_all     1.036
_refine_ls_number_reflns     3457
_refine_ls_number_parameters     237
_refine_ls_number_restraints     0
_refine_ls_hydrogen_treatment     constr
_refine_ls_weighting_scheme     calc
_refine_ls_weighting_details
         'calc w=1/[\s^2^(Fo^2^)+(0.0456P)^2^+0.2311P] where P=(Fo^2^+2Fc^2^)/3'
_atom_sites_solution_hydrogens     geom
_atom_sites_solution_primary     direct
_atom_sites_solution_secondary     difmap
_refine_ls_shift/su_max     0.006
_refine_ls_shift/su_mean     0.001
_refine_diff_density_max     0.27
_refine_diff_density_min     -0.13
_refine_ls_extinction_method     none
_refine_ls_abs_structure_details     'Flack (1983), 1467 Friedel pairs'
_refine_ls_abs_structure_Flack     0.03(5)
loop_
    _atom_type_symbol
    _atom_type_description
    _atom_type_scat_dispersion_real
    _atom_type_scat_dispersion_imag
    _atom_type_scat_source
    C C 0.0033 0.0016 'International Tables Vol C Tables 4.2.6.8 and 6.1.1.4'
    H H 0 0 'International Tables Vol C Tables 4.2.6.8 and 6.1.1.4'
    O O 0.0106 0.006 'International Tables Vol C Tables 4.2.6.8 and 6.1.1.4'
    P P 0.1023 0.0942 'International Tables Vol C Tables 4.2.6.8 and 6.1.1.4'
    S S 0.1246 0.1234 'International Tables Vol C Tables 4.2.6.8 and 6.1.1.4'
_computing_data_collection     'SMART (Bruker, 2001)'
_computing_cell_refinement     'SAINT-Plus (Bruker, 1999)'
_computing_data_reduction     'SAINT-Plus (Bruker, 1999)'
_computing_structure_solution     'SHELXS90 (Sheldrick, 2008)'
_computing_structure_refinement     'SHELXL97 (Sheldrick, 2008)'
_computing_molecular_graphics     'ORTEP-3 (Farrugia, 1997)'
_computing_publication_material     'SHELXL97 (Sheldrick, 2008)'
loop_
    _atom_site_type_symbol
    _atom_site_label
    _atom_site_fract_x
    _atom_site_fract_y
    _atom_site_fract_z
    _atom_site_U_iso_or_equiv
    _atom_site_adp_type
    _atom_site_calc_flag
    _atom_site_refinement_flags
    _atom_site_occupancy
    _atom_site_symmetry_multiplicity
    _atom_site_disorder_assembly
    _atom_site_disorder_group
    S S2 0.17343(5) 0.02033(3) 0.10827(2) 0.03362(11) Uani d . 1 1 . .
    P P1 0.00880(5) -0.07757(3) 0.25295(3) 0.03106(11) Uani d . 1 1 . .
    S S1 0.08167(6) -0.16347(4) 0.33619(3) 0.04775(14) Uani d . 1 1 . .
    O O1 0.01826(15) 0.06395(9) 0.09446(8) 0.0433(3) Uani d . 1 1 . .
    C C12 -0.2075(2) 0.07773(11) 0.24561(11) 0.0352(4) Uani d . 1 1 . .
    H H12 -0.1707 0.0882 0.1923 0.042 Uiso calc R 1 1 . .
    O O2 0.21542(19) -0.06103(9) 0.06291(8) 0.0501(4) Uani d . 1 1 . .
    C C13 0.1913(2) -0.00806(11) 0.21520(10) 0.0337(4) Uani d . 1 1 . .
    C C17 0.4808(2) 0.07625(13) 0.06696(11) 0.0396(4) Uani d . 1 1 . .
    H H17 0.5025 0.0122 0.0577 0.048 Uiso calc R 1 1 . .
    C C21 0.2932(2) 0.19798(12) 0.10399(13) 0.0441(4) Uani d . 1 1 . .
    H H21 0.1879 0.2172 0.1207 0.053 Uiso calc R 1 1 . .
    C C16 0.3273(2) 0.10474(11) 0.09172(10) 0.0334(4) Uani d . 1 1 . .
    C C6 -0.0079(2) -0.21832(12) 0.14063(12) 0.0428(4) Uani d . 1 1 . .
    H H6 0.0979 -0.234 0.1594 0.051 Uiso calc R 1 1 . .
    C C2 -0.2416(2) -0.12018(13) 0.14386(12) 0.0429(4) Uani d . 1 1 . .
    H H2 -0.2971 -0.0672 0.1643 0.051 Uiso calc R 1 1 . .
    C C7 -0.14183(19) 0.00496(11) 0.29077(10) 0.0326(4) Uani d . 1 1 . .
    C C20 0.4151(3) 0.26272(14) 0.09151(14) 0.0558(5) Uani d . 1 1 . .
    H H20 0.393 0.327 0.0991 0.067 Uiso calc R 1 1 . .
    C C11 -0.3259(2) 0.13455(13) 0.27833(12) 0.0426(4) Uani d . 1 1 . .
    H H11 -0.3702 0.1839 0.2473 0.051 Uiso calc R 1 1 . .
    C C9 -0.3160(3) 0.04939(16) 0.40124(13) 0.0542(5) Uani d . 1 1 . .
    H H9 -0.3534 0.0396 0.4545 0.065 Uiso calc R 1 1 . .
    C C18 0.6012(2) 0.14149(15) 0.05597(12) 0.0487(5) Uani d . 1 1 . .
    H H18 0.7071 0.1224 0.04 0.058 Uiso calc R 1 1 . .
    C C3 -0.3162(3) -0.17589(13) 0.08735(13) 0.0510(5) Uani d . 1 1 . .
    H H3 -0.4232 -0.1615 0.0696 0.061 Uiso calc R 1 1 . .
    C C4 -0.2356(3) -0.25289(13) 0.05628(12) 0.0463(5) Uani d . 1 1 . .
    H H4 -0.2864 -0.2909 0.017 0.056 Uiso calc R 1 1 . .
    C C15 0.2017(2) 0.08108(14) 0.26490(11) 0.0428(4) Uani d . 1 1 . .
    H H15A 0.1919 0.0657 0.322 0.064 Uiso calc R 1 1 . .
    H H15B 0.1132 0.1232 0.2494 0.064 Uiso calc R 1 1 . .
    H H15C 0.3066 0.1115 0.2552 0.064 Uiso calc R 1 1 . .
    C C10 -0.3803(2) 0.12028(14) 0.35551(13) 0.0499(5) Uani d . 1 1 . .
    H H10 -0.4624 0.1594 0.3773 0.06 Uiso calc R 1 1 . .
    C C8 -0.1966(2) -0.00755(14) 0.36918(12) 0.0452(4) Uani d . 1 1 . .
    H H8 -0.1514 -0.0558 0.4011 0.054 Uiso calc R 1 1 . .
    C C5 -0.0821(3) -0.27321(12) 0.08296(12) 0.0463(5) Uani d . 1 1 . .
    H H5 -0.0259 -0.3255 0.0617 0.056 Uiso calc R 1 1 . .
    C C14 0.3465(2) -0.06516(15) 0.22535(14) 0.0509(5) Uani d . 1 1 . .
    H H14A 0.4401 -0.0288 0.2067 0.076 Uiso calc R 1 1 . .
    H H14B 0.3381 -0.1225 0.1938 0.076 Uiso calc R 1 1 . .
    H H14C 0.3611 -0.0809 0.2821 0.076 Uiso calc R 1 1 . .
    C C1 -0.0864(2) -0.14097(11) 0.17107(10) 0.0317(3) Uani d . 1 1 . .
    C C19 0.5685(3) 0.23456(15) 0.06813(12) 0.0523(5) Uani d . 1 1 . .
    H H19 0.652 0.2794 0.0604 0.063 Uiso calc R 1 1 . .
loop_
    _atom_site_aniso_label
    _atom_site_aniso_U_11
    _atom_site_aniso_U_22
    _atom_site_aniso_U_33
    _atom_site_aniso_U_12
    _atom_site_aniso_U_13
    _atom_site_aniso_U_23
    S2 0.0321(2) 0.0363(2) 0.0325(2) -0.00442(18) 0.00327(17) -0.00215(17)
    P1 0.0248(2) 0.0357(2) 0.0327(2) 0.00245(16) 0.00071(17) 0.00384(16)
    S1 0.0398(2) 0.0565(3) 0.0469(3) 0.0057(2) -0.0028(2) 0.0196(2)
    O1 0.0308(6) 0.0597(8) 0.0395(7) -0.0048(6) -0.0033(5) 0.0047(6)
    C12 0.0282(8) 0.0387(8) 0.0388(9) -0.0012(7) -0.0004(7) -0.0033(8)
    O2 0.0647(9) 0.0389(7) 0.0468(7) -0.0110(6) 0.0159(7) -0.0096(6)
    C13 0.0262(8) 0.0406(9) 0.0343(8) -0.0002(7) 0.0015(7) 0.0020(7)
    C17 0.0384(10) 0.0442(9) 0.0362(9) 0.0016(8) 0.0051(8) 0.0022(8)
    C21 0.0409(10) 0.0395(9) 0.0520(11) 0.0027(8) -0.0034(9) 0.0023(8)
    C16 0.0301(8) 0.0363(8) 0.0336(9) -0.0033(7) -0.0003(7) 0.0019(7)
    C6 0.0393(10) 0.0383(9) 0.0507(11) 0.0063(8) 0.0059(9) 0.0019(8)
    C2 0.0367(9) 0.0391(9) 0.0528(11) 0.0073(8) -0.0037(9) -0.0119(8)
    C7 0.0262(8) 0.0381(9) 0.0334(9) -0.0019(6) 0.0014(6) -0.0044(7)
    C20 0.0681(14) 0.0369(9) 0.0625(14) -0.0084(10) -0.0144(12) 0.0073(9)
    C11 0.0316(9) 0.0410(9) 0.0551(11) 0.0013(8) -0.0035(8) -0.0105(8)
    C9 0.0466(11) 0.0731(13) 0.0428(11) -0.0010(10) 0.0133(10) -0.0128(10)
    C18 0.0327(10) 0.0758(13) 0.0376(10) -0.0093(10) 0.0010(8) 0.0072(9)
    C3 0.0427(10) 0.0493(10) 0.0610(12) -0.0003(10) -0.0104(10) -0.0145(10)
    C4 0.0602(13) 0.0377(9) 0.0410(10) -0.0101(9) 0.0042(9) -0.0057(8)
    C15 0.0343(9) 0.0573(11) 0.0369(9) -0.0097(8) -0.0008(7) -0.0075(8)
    C10 0.0339(10) 0.0558(11) 0.0599(13) 0.0003(9) 0.0081(9) -0.0244(10)
    C8 0.0415(10) 0.0577(11) 0.0366(9) -0.0013(9) 0.0046(8) 0.0010(8)
    C5 0.0596(12) 0.0297(8) 0.0495(11) 0.0037(9) 0.0166(10) -0.0038(8)
    C14 0.0277(9) 0.0625(12) 0.0623(12) 0.0066(9) 0.0042(9) 0.0142(10)
    C1 0.0296(8) 0.0291(7) 0.0363(9) -0.0011(7) 0.0050(7) 0.0027(6)
    C19 0.0512(12) 0.0626(13) 0.0431(11) -0.0239(11) -0.0102(10) 0.0102(9)
_geom_special_details
;
All e.s.d.'s (except the e.s.d. in the dihedral angle between two l.s. planes)
are estimated using the full covariance matrix. The cell e.s.d.'s are taken
into account individually in the estimation of e.s.d.'s in distances, angles
and torsion angles; correlations between e.s.d.'s in cell parameters are only
used when they are defined by crystal symmetry. An approximate (isotropic)
treatment of cell e.s.d.'s is used for estimating e.s.d.'s involving l.s.
planes.
;
loop_
    _geom_bond_atom_site_label_1
    _geom_bond_atom_site_label_2
    _geom_bond_site_symmetry_2
    _geom_bond_distance
    _geom_bond_publ_flag
    S2 O2 . 1.4347(13) yes
    S2 O1 . 1.4389(13) yes
    S2 C16 . 1.7734(16) yes
    S2 C13 . 1.8348(17) yes
    P1 C1 . 1.8178(17) yes
    P1 C7 . 1.8263(17) yes
    P1 C13 . 1.9082(17) yes
    P1 S1 . 1.9515(6) yes
    C12 C11 . 1.382(2) ?
    C12 C7 . 1.397(2) ?
    C12 H12 . 0.9500 ?
    C13 C14 . 1.526(2) ?
    C13 C15 . 1.528(2) ?
    C17 C18 . 1.375(3) ?
    C17 C16 . 1.388(2) ?
    C17 H17 . 0.9500 ?
    C21 C20 . 1.382(3) ?
    C21 C16 . 1.384(2) ?
    C21 H21 . 0.9500 ?
    C6 C1 . 1.382(2) ?
    C6 C5 . 1.385(3) ?
    C6 H6 . 0.9500 ?
    C2 C3 . 1.380(3) ?
    C2 C1 . 1.386(3) ?
    C2 H2 . 0.9500 ?
    C7 C8 . 1.394(3) ?
    C20 C19 . 1.380(3) ?
    C20 H20 . 0.9500 ?
    C11 C10 . 1.378(3) ?
    C11 H11 . 0.9500 ?
    C9 C10 . 1.378(3) ?
    C9 C8 . 1.384(3) ?
    C9 H9 . 0.9500 ?
    C18 C19 . 1.379(3) ?
    C18 H18 . 0.9500 ?
    C3 C4 . 1.390(3) ?
    C3 H3 . 0.9500 ?
    C4 C5 . 1.368(3) ?
    C4 H4 . 0.9500 ?
    C15 H15A . 0.9800 ?
    C15 H15B . 0.9800 ?
    C15 H15C . 0.9800 ?
    C10 H10 . 0.9500 ?
    C8 H8 . 0.9500 ?
    C5 H5 . 0.9500 ?
    C14 H14A . 0.9800 ?
    C14 H14B . 0.9800 ?
    C14 H14C . 0.9800 ?
    C19 H19 . 0.9500 ?
loop_
    _geom_angle_atom_site_label_1
    _geom_angle_atom_site_label_2
    _geom_angle_atom_site_label_3
    _geom_angle_site_symmetry_1
    _geom_angle_site_symmetry_3
    _geom_angle
    _geom_angle_publ_flag
    O2 S2 O1 . . 118.92(9) ?
    O2 S2 C16 . . 107.71(8) ?
    O1 S2 C16 . . 107.96(8) ?
    O2 S2 C13 . . 108.16(8) ?
    O1 S2 C13 . . 108.87(7) ?
    C16 S2 C13 . . 104.26(8) ?
    C1 P1 C7 . . 107.07(8) ?
    C1 P1 C13 . . 110.64(8) ?
    C7 P1 C13 . . 107.83(8) ?
    C1 P1 S1 . . 110.42(6) ?
    C7 P1 S1 . . 111.90(6) ?
    C13 P1 S1 . . 108.95(6) ?
    C11 C12 C7 . . 120.08(17) ?
    C11 C12 H12 . . 120.0 ?
    C7 C12 H12 . . 120.0 ?
    C14 C13 C15 . . 110.14(16) ?
    C14 C13 S2 . . 107.12(13) ?
    C15 C13 S2 . . 110.18(12) ?
    C14 C13 P1 . . 109.78(12) ?
    C15 C13 P1 . . 107.68(11) ?
    S2 C13 P1 . . 111.96(9) ?
    C18 C17 C16 . . 119.45(17) ?
    C18 C17 H17 . . 120.3 ?
    C16 C17 H17 . . 120.3 ?
    C20 C21 C16 . . 118.89(19) ?
    C20 C21 H21 . . 120.6 ?
    C16 C21 H21 . . 120.6 ?
    C21 C16 C17 . . 120.86(17) ?
    C21 C16 S2 . . 119.68(14) ?
    C17 C16 S2 . . 119.46(13) ?
    C1 C6 C5 . . 120.52(18) ?
    C1 C6 H6 . . 119.7 ?
    C5 C6 H6 . . 119.7 ?
    C3 C2 C1 . . 120.44(17) ?
    C3 C2 H2 . . 119.8 ?
    C1 C2 H2 . . 119.8 ?
    C8 C7 C12 . . 118.51(16) ?
    C8 C7 P1 . . 117.30(14) ?
    C12 C7 P1 . . 124.17(13) ?
    C19 C20 C21 . . 120.42(19) ?
    C19 C20 H20 . . 119.8 ?
    C21 C20 H20 . . 119.8 ?
    C10 C11 C12 . . 120.60(18) ?
    C10 C11 H11 . . 119.7 ?
    C12 C11 H11 . . 119.7 ?
    C10 C9 C8 . . 119.67(19) ?
    C10 C9 H9 . . 120.2 ?
    C8 C9 H9 . . 120.2 ?
    C17 C18 C19 . . 120.1(2) ?
    C17 C18 H18 . . 119.9 ?
    C19 C18 H18 . . 119.9 ?
    C2 C3 C4 . . 120.36(19) ?
    C2 C3 H3 . . 119.8 ?
    C4 C3 H3 . . 119.8 ?
    C5 C4 C3 . . 119.18(19) ?
    C5 C4 H4 . . 120.4 ?
    C3 C4 H4 . . 120.4 ?
    C13 C15 H15A . . 109.5 ?
    C13 C15 H15B . . 109.5 ?
    H15A C15 H15B . . 109.5 ?
    C13 C15 H15C . . 109.5 ?
    H15A C15 H15C . . 109.5 ?
    H15B C15 H15C . . 109.5 ?
    C9 C10 C11 . . 120.16(18) ?
    C9 C10 H10 . . 119.9 ?
    C11 C10 H10 . . 119.9 ?
    C9 C8 C7 . . 120.96(19) ?
    C9 C8 H8 . . 119.5 ?
    C7 C8 H8 . . 119.5 ?
    C4 C5 C6 . . 120.64(18) ?
    C4 C5 H5 . . 119.7 ?
    C6 C5 H5 . . 119.7 ?
    C13 C14 H14A . . 109.5 ?
    C13 C14 H14B . . 109.5 ?
    H14A C14 H14B . . 109.5 ?
    C13 C14 H14C . . 109.5 ?
    H14A C14 H14C . . 109.5 ?
    H14B C14 H14C . . 109.5 ?
    C6 C1 C2 . . 118.84(17) ?
    C6 C1 P1 . . 118.59(14) ?
    C2 C1 P1 . . 122.23(13) ?
    C20 C19 C18 . . 120.23(19) ?
    C20 C19 H19 . . 119.9 ?
    C18 C19 H19 . . 119.9 ?
data_global
_journal_date_recd_electronic     2012-03-04
_journal_date_accepted     2012-03-07
_journal_name_full     'Acta Crystallographica, Section E'
_journal_year     2012
_journal_volume     68
_journal_issue      4
_journal_page_first     o1045
_journal_page_last     o1045
_journal_paper_category     QO
_journal_paper_doi     10.1107/S1600536812010082
_journal_coeditor_code     BT5837
_publ_contact_author     'Gessner, Viktoria H.'
_publ_contact_author_name     'Viktoria H. Gessner'
_publ_contact_author_address
;
Institut f\"ur Anorganische Chemie
Julius-Maximilians-Universit\"at Wuerzburg
Am Hubland
97074 W\"urzburg
Germany
;
_publ_contact_author_email     'vgessner@uni-wuerzburg.de'
_publ_contact_author_fax     ?
_publ_contact_author_phone     ?
_publ_section_title
;
Diphenyl[2-(phenylsulfonyl)propan-2-yl]-\l^5^-phosphanethione
;
loop_
    _publ_author_name
    _publ_author_address
    'Gessner, Viktoria H.'
;
Institut f\"ur Anorganische Chemie
Julius-Maximilians-Universit\"at W\"urzburg
Am Hubland
97074 W\"urzburg
Germany
;
