# Supplementary material for: Diphenyl[2-(phenyl­sulfon­yl)propan-2-yl]-λ5-phosphane­thione
Source: Acta Crystallogr Sect E Struct Rep Online. 2012 Mar 14;68(Pt 4):o1045. doi: 10.1107/S1600536812010082 (PMC3344006; doi:10.1107/S1600536812010082)
Supplement: Supplementary file 2 [file e-68-o1045-Isup2.hkl]

#
# h,k,l, Fc-squared, Fo-squared, sigma(Fo-squared) and status flag
#
data_I
_shelx_title ' Viki012m in P2(1)2(1)2(1)'
_shelx_refln_list_code          4
_shelx_F_calc_maximum      178.90
_exptl_crystal_F_000       840.00
_reflns_d_resolution_high  0.8409
 
loop_
 _symmetry_equiv_pos_as_xyz
 'x, y, z'
 '-x+1/2, -y, z+1/2'
 '-x, y+1/2, -z+1/2'
 'x+1/2, -y+1/2, -z'
 
_cell_length_a     8.2137
_cell_length_b    14.3714
_cell_length_c    16.6728
_cell_angle_alpha  90.000
_cell_angle_beta   90.000
_cell_angle_gamma  90.000
 
_shelx_F_squared_multiplier     1.000
 
loop_
 _refln_index_h
 _refln_index_k
 _refln_index_l
 _refln_F_squared_calc
 _refln_F_squared_meas
 _refln_F_squared_sigma
 _refln_observed_status
   2   0   0     1892.52     2026.00     43.16 o
   4   0   0      270.91      285.31      8.31 o
   6   0   0     2090.92     2074.13     45.24 o
   8   0   0      227.76      236.30      7.82 o
   1   1   0     1559.96     1650.97     25.88 o
   2   1   0      324.17      343.57      5.46 o
   3   1   0       25.81       19.38      1.32 o
   4   1   0        2.04       -0.56      0.46 o
   5   1   0       44.14       44.93      2.20 o
   6   1   0      178.84      176.64      3.96 o
   7   1   0     1569.76     1587.10     25.89 o
   8   1   0       37.17       39.48      2.33 o
   9   1   0        0.01       -1.01      1.70 o
   0   2   0     9428.81    10002.30    235.10 o
   1   2   0    15976.09    16775.21    290.11 o
   2   2   0     5485.46     5886.52     91.44 o
   3   2   0      444.56      389.15      6.30 o
   4   2   0      405.55      389.11      7.67 o
   5   2   0      117.36      101.13      2.33 o
   6   2   0     6355.46     6786.23    110.90 o
   7   2   0        6.50        8.23      1.66 o
   8   2   0        1.52        1.49      1.28 o
   9   2   0      238.37      238.73      7.60 o
   1   3   0     2773.76     2850.03     45.03 o
   2   3   0     1754.27     1768.26     29.23 o
   3   3   0      272.45      241.84      4.36 o
   4   3   0      549.24      517.43      8.37 o
   5   3   0      422.37      371.21      7.36 o
   6   3   0      345.82      334.98      6.33 o
   7   3   0      431.99      432.27      8.04 o
   8   3   0        0.05       -1.18      1.32 o
   9   3   0        9.34       12.85      2.52 o
   0   4   0       50.88       35.96      1.29 o
   1   4   0      619.12      641.31     11.08 o
   2   4   0     1047.88     1020.71     17.15 o
   3   4   0     1137.76     1117.92     18.78 o
   4   4   0        0.71        3.25      0.83 o
   5   4   0      758.72      711.60     12.00 o
   6   4   0      486.47      466.77      8.42 o
   7   4   0      521.67      497.68     10.55 o
   8   4   0      271.76      300.04      7.39 o
   9   4   0      133.20      134.06      5.38 o
   1   5   0     1095.75     1058.99     17.11 o
   2   5   0     1325.37     1215.79     19.48 o
   3   5   0       57.55       78.59      2.30 o
   4   5   0       20.21       26.11      1.36 o
   5   5   0        7.01        7.66      0.92 o
   6   5   0       42.52       53.42      2.26 o
   7   5   0       53.69       48.02      2.55 o
   8   5   0       22.71       20.30      2.30 o
   9   5   0      303.67      303.25     12.60 o
   0   6   0     1177.30     1266.00     30.59 o
   1   6   0     1572.39     1735.69     30.99 o
   2   6   0     1284.49     1314.23     23.27 o
   3   6   0     1748.35     1802.51     28.58 o
   4   6   0     5113.08     5314.77     92.00 o
   5   6   0      320.91      287.55      8.58 o
   6   6   0      409.43      378.44      8.03 o
   7   6   0       10.48        5.89      1.61 o
   8   6   0      966.58     1051.11     21.33 o
   9   6   0       96.91      102.40      8.37 o
   1   7   0     1298.69     1493.04     25.39 o
   2   7   0      124.17      109.54      2.66 o
   3   7   0        1.20        2.79      0.70 o
   4   7   0      654.52      586.98     10.09 o
   5   7   0      100.43      100.94      2.90 o
   6   7   0        5.40        4.12      1.23 o
   7   7   0        0.14        2.34      1.53 o
   8   7   0      453.18      428.84     11.66 o
   0   8   0        2.44        0.87      0.74 o
   1   8   0       21.22       29.31      1.65 o
   2   8   0     1213.22     1159.51     19.85 o
   3   8   0      202.98      212.10      5.26 o
   4   8   0     1769.30     1791.47     32.20 o
   5   8   0     1896.85     1940.96     32.97 o
   6   8   0      265.68      224.32      5.37 o
   7   8   0     1263.41     1286.39     25.24 o
   8   8   0       99.91      114.56      7.03 o
   1   9   0       95.62       94.45      2.62 o
   2   9   0     1852.15     1956.02     32.96 o
   3   9   0      703.42      642.81     11.68 o
   4   9   0      451.61      463.26      8.92 o
   5   9   0      521.76      509.72      9.86 o
   6   9   0      335.62      331.07      7.43 o
   7   9   0      208.81      241.91      6.62 o
   8   9   0       41.77       40.90      3.90 o
   0  10   0      136.81      139.75      4.90 o
   1  10   0      732.31      645.58     11.82 o
   2  10   0      415.68      391.54      7.57 o
   3  10   0      351.84      331.60      6.75 o
   4  10   0       45.45       48.47      2.67 o
   5  10   0       11.32        9.89      1.69 o
   6  10   0      723.08      765.46     23.03 o
   7  10   0       77.99       68.48      4.11 o
   1  11   0      196.83      179.02      3.99 o
   2  11   0      790.73      769.24     14.79 o
   3  11   0      126.57      114.28      3.92 o
   4  11   0        3.15        2.84      1.41 o
   5  11   0       38.14       42.59      2.72 o
   6  11   0       29.44       33.14      2.81 o
   7  11   0       21.66       16.81      3.33 o
   0  12   0     1714.92     1730.66     42.53 o
   1  12   0      312.12      301.94      6.48 o
   2  12   0      307.64      293.31      6.72 o
   3  12   0       26.00       28.73      2.18 o
   4  12   0      203.21      193.59      6.31 o
   5  12   0       44.04       55.54      3.34 o
   6  12   0       39.10       45.03      3.46 o
   1  13   0       16.22       21.21      1.94 o
   2  13   0      136.17      140.95      4.95 o
   3  13   0       15.49       17.17      2.12 o
   4  13   0      361.16      362.89      8.82 o
   5  13   0       98.37      110.85      6.06 o
   6  13   0       40.94       52.07      4.09 o
   0  14   0      741.42      706.19     19.01 o
   1  14   0       12.98       15.71      2.01 o
   2  14   0      254.86      235.11      6.08 o
   3  14   0     1101.52     1084.35     23.40 o
   4  14   0      159.46      176.93      6.14 o
   5  14   0       65.57       70.57      4.75 o
   1  15   0       66.83       67.07      3.40 o
   2  15   0       78.31       88.57      4.38 o
   3  15   0       86.30       96.83      4.79 o
   4  15   0       96.67      105.16      5.50 o
   0  16   0       41.00       37.98      4.33 o
   1  16   0       82.14       83.30      3.92 o
   2  16   0      128.00      128.75      6.07 o
   3  16   0      386.74      355.36     10.53 o
   1  17   0       35.54       38.69      3.76 o
   1   0   1    15486.23    15746.14    279.68 o
   2   0   1       42.66       66.89      1.38 o
   3   0   1     1014.87     1057.00     16.93 o
   4   0   1     2088.26     2134.61     33.89 o
   5   0   1     1952.40     2062.03     31.52 o
   6   0   1       58.67       63.96      2.24 o
   7   0   1       27.58       32.55      2.94 o
   8   0   1      175.57      187.68      5.20 o
   9   0   1      266.91      270.47      8.24 o
  -9   1   1       34.48       43.42      3.40 o
  -8   1   1       93.67       96.95      3.81 o
  -7   1   1       38.81       39.56      2.06 o
  -6   1   1      462.59      465.79      8.41 o
  -5   1   1      694.11      702.26     11.97 o
  -4   1   1      443.16      457.84      8.61 o
  -3   1   1     2287.87     2338.18     36.65 o
  -2   1   1     4121.93     4407.40     68.88 o
  -1   1   1       26.03       27.04      0.81 o
   0   1   1      186.65      173.39      9.10 o
   1   1   1       23.19       23.36      1.06 o
   2   1   1     4055.71     4417.85     68.92 o
   3   1   1     2267.59     2328.69     36.73 o
   4   1   1      442.13      465.86      7.87 o
   5   1   1      669.57      666.37     11.48 o
   6   1   1      457.23      434.67      7.69 o
   7   1   1       39.21       38.43      2.10 o
   8   1   1       96.02       99.65      3.61 o
   9   1   1       33.99       35.35      3.30 o
  -9   2   1        8.10        7.83      2.26 o
  -8   2   1      214.89      209.42      8.24 o
  -7   2   1      225.11      213.04      5.13 o
  -6   2   1      474.80      470.32      8.91 o
  -5   2   1     2887.67     3024.53     49.24 o
  -4   2   1      659.14      675.12     11.23 o
  -3   2   1     2357.50     2635.49     41.58 o
  -2   2   1     8327.98     8941.33    161.42 o
  -1   2   1     4994.78     5409.14     82.85 o
   0   2   1      462.80      518.45     11.60 o
   1   2   1     5001.33     5266.26     76.89 o
   2   2   1     8328.78     8779.41    137.82 o
   3   2   1     2388.33     2663.31     40.18 o
   4   2   1      663.39      679.56     10.43 o
   5   2   1     2882.22     2969.45     43.88 o
   6   2   1      475.78      491.18     11.48 o
   7   2   1      238.66      224.59      6.47 o
   8   2   1      209.65      218.37      6.82 o
   9   2   1        9.06        7.87      2.28 o
  -9   3   1      118.38      137.26      5.39 o
  -8   3   1      107.29      117.81      4.40 o
  -7   3   1      154.45      157.98      4.21 o
  -6   3   1      785.19      786.69     13.03 o
  -5   3   1      145.54      157.15      3.34 o
  -4   3   1     1644.92     1756.97     28.43 o
  -3   3   1     2124.28     2225.94     38.49 o
  -2   3   1     3479.19     3845.57     63.62 o
  -1   3   1     4102.85     4493.43     77.85 o
   0   3   1      491.56      508.32      7.85 o
   1   3   1     4166.71     4490.47     64.85 o
   2   3   1     3501.30     3878.04     60.47 o
   3   3   1     2127.66     2170.57     33.21 o
   4   3   1     1682.49     1818.36     27.41 o
   5   3   1      138.52      154.97      3.02 o
   6   3   1      787.60      748.46     13.60 o
   7   3   1      154.21      162.25      3.90 o
   8   3   1      100.92      105.91      3.83 o
   9   3   1      118.79      130.33      4.84 o
  -9   4   1      232.14      254.40      8.04 o
  -8   4   1      589.11      603.24     13.75 o
  -7   4   1      332.39      335.39      8.82 o
  -6   4   1      383.95      371.17      7.39 o
  -5   4   1      645.16      700.60     13.01 o
  -4   4   1     1154.23     1163.65     20.85 o
  -3   4   1     5179.92     5890.92     90.92 o
  -2   4   1     2179.39     2270.42     37.96 o
  -1   4   1      183.53      194.18      3.75 o
   0   4   1     1501.70     1597.17     24.17 o
   1   4   1      190.39      201.64      3.15 o
   2   4   1     2199.00     2314.29     34.62 o
   3   4   1     5105.35     5766.63     90.65 o
   4   4   1     1125.00     1141.70     20.83 o
   5   4   1      657.33      680.36     12.28 o
   6   4   1      388.24      358.05      6.82 o
   7   4   1      325.82      317.90      6.44 o
   8   4   1      595.20      597.24     11.14 o
   9   4   1      230.06      257.96      8.80 o
  -9   5   1      170.51      184.71      9.40 o
  -8   5   1       33.51       32.59      3.02 o
  -7   5   1      224.33      208.31      6.02 o
  -6   5   1      563.96      552.78     11.00 o
  -5   5   1      184.62      178.24      3.95 o
  -4   5   1       73.51       89.34      2.28 o
  -3   5   1      849.11      832.08     14.62 o
  -2   5   1     1689.81     1842.45     30.16 o
  -1   5   1      133.64      120.38      2.49 o
   0   5   1        8.85        7.18      0.53 o
   1   5   1      127.84      115.10      2.35 o
   2   5   1     1638.11     1788.30     26.30 o
   3   5   1      869.06      864.12     14.47 o
   4   5   1       74.11       90.72      2.28 o
   5   5   1      183.20      171.73      4.12 o
   6   5   1      568.95      560.31      9.89 o
   7   5   1      222.58      208.55      4.96 o
   8   5   1       33.75       29.09      2.37 o
   9   5   1      173.73      187.62     10.94 o
  -9   6   1      517.49      534.37     24.32 o
  -8   6   1      132.57      132.76      5.28 o
  -7   6   1      574.87      557.83     10.62 o
  -6   6   1      160.18      142.14      3.55 o
  -5   6   1     2013.25     2039.64     34.24 o
  -4   6   1     1281.58     1252.43     21.51 o
  -3   6   1     2714.88     2873.73     48.30 o
  -2   6   1      868.98      989.36     16.82 o
  -1   6   1       54.68       69.42      1.80 o
   0   6   1        3.36        6.23      0.60 o
   1   6   1       49.52       62.28      1.84 o
   2   6   1      883.53      981.39     14.14 o
   3   6   1     2719.67     2946.10     45.36 o
   4   6   1     1258.88     1264.72     20.35 o
   5   6   1     2007.46     2022.67     32.41 o
   6   6   1      157.84      136.54      3.51 o
   7   6   1      560.68      550.07     10.14 o
   8   6   1      132.24      144.42      4.67 o
   9   6   1      514.83      543.79     27.61 o
  -8   7   1        8.95       11.56      2.54 o
  -7   7   1      146.51      152.49      4.57 o
  -6   7   1       33.03       37.79      2.12 o
  -5   7   1      289.49      274.59      5.83 o
  -4   7   1      410.89      416.16      8.27 o
  -3   7   1      311.95      321.87      5.98 o
  -2   7   1      351.11      334.75      6.38 o
  -1   7   1      132.99      135.99      3.27 o
   0   7   1      443.64      408.35      6.72 o
   1   7   1      130.60      132.83      4.18 o
   2   7   1      353.40      342.41      5.89 o
   3   7   1      314.58      336.25      5.73 o
   4   7   1      421.32      403.64      7.47 o
   5   7   1      299.78      289.88      5.59 o
   6   7   1       31.28       36.86      2.18 o
   7   7   1      143.35      155.25      5.34 o
   8   7   1       11.17        9.63      2.42 o
  -8   8   1      243.90      253.16      8.30 o
  -7   8   1       27.26       21.80      2.52 o
  -6   8   1     1205.24     1252.89     22.98 o
  -5   8   1       39.04       42.80      2.96 o
  -4   8   1      384.65      388.89      7.53 o
  -3   8   1     1984.59     2003.44     33.79 o
  -2   8   1      188.62      180.07      3.97 o
  -1   8   1     1143.79     1049.08     16.25 o
   0   8   1       44.93       67.02      1.76 o
   1   8   1     1144.38     1023.19     18.99 o
   2   8   1      197.54      193.05      3.88 o
   3   8   1     1980.56     2008.06     32.01 o
   4   8   1      383.69      387.13      9.17 o
   5   8   1       37.39       43.15      2.51 o
   6   8   1     1208.11     1245.71     22.06 o
   7   8   1       28.44       35.66      2.58 o
   8   8   1      244.40      249.76      7.62 o
  -8   9   1       77.39       82.60      5.00 o
  -7   9   1       16.77       17.47      2.74 o
  -6   9   1       80.27       88.74      3.51 o
  -5   9   1       78.85       73.32      4.04 o
  -4   9   1      390.57      364.41      7.28 o
  -3   9   1        1.41        1.71      1.07 o
  -2   9   1      136.66      119.25      3.01 o
  -1   9   1       91.89       81.76      2.19 o
   0   9   1       50.18       46.27      1.52 o
   1   9   1       89.81       84.53      2.51 o
   2   9   1      139.21      116.97      2.89 o
   3   9   1        1.45        2.69      1.10 o
   4   9   1      376.94      367.78      7.39 o
   5   9   1       81.54       76.25      2.96 o
   6   9   1       76.80       84.72      3.33 o
   7   9   1       18.69       22.45      2.55 o
   8   9   1       79.86       85.22      5.20 o
  -7  10   1      116.95      127.78      5.85 o
  -6  10   1      304.03      302.06      7.69 o
  -5  10   1      573.83      570.64     11.71 o
  -4  10   1       98.37      102.56      3.37 o
  -3  10   1      634.71      616.22     11.32 o
  -2  10   1      374.04      351.64      7.20 o
  -1  10   1      139.13      135.23      3.04 o
   0  10   1     1683.82     1580.27     28.56 o
   1  10   1      134.67      127.66      3.31 o
   2  10   1      377.32      358.36      6.76 o
   3  10   1      629.93      610.20     12.10 o
   4  10   1       97.29      104.74      3.57 o
   5  10   1      576.02      605.79     11.99 o
   6  10   1      306.82      308.97      7.32 o
   7  10   1      113.27      121.61      5.19 o
  -7  11   1       75.85       68.80      4.77 o
  -6  11   1      218.50      221.16      6.64 o
  -5  11   1      117.85      112.53      5.22 o
  -4  11   1       70.52       64.39      2.81 o
  -3  11   1       26.67       31.41      2.00 o
  -2  11   1     1543.64     1501.57     24.41 o
  -1  11   1      799.47      770.68     14.88 o
   0  11   1       94.88       84.79      2.82 o
   1  11   1      788.89      789.68     14.23 o
   2  11   1     1561.61     1496.87     25.02 o
   3  11   1       30.48       31.29      2.21 o
   4  11   1       69.96       69.35      3.20 o
   5  11   1      117.19      103.77      3.90 o
   6  11   1      219.73      217.21      6.36 o
   7  11   1       74.51       75.66      5.36 o
  -6  12   1       86.42       85.44      4.45 o
  -5  12   1      276.34      287.58      8.06 o
  -4  12   1      169.55      161.24      5.75 o
  -3  12   1       43.95       41.45      2.17 o
  -2  12   1       14.24       13.79      1.70 o
  -1  12   1     1692.28     1603.42     30.01 o
   0  12   1      542.44      521.32     10.06 o
   1  12   1     1711.27     1683.41     28.69 o
   2  12   1       13.02       13.70      1.85 o
   3  12   1       40.05       45.39      2.58 o
   4  12   1      171.27      169.95      4.87 o
   5  12   1      282.22      284.81      8.16 o
   6  12   1       85.55       97.94      4.78 o
  -6  13   1      103.67      105.03      5.60 o
  -5  13   1      265.00      272.05      7.87 o
  -4  13   1      111.26      112.75      4.15 o
  -3  13   1      137.76      151.99      5.54 o
  -2  13   1       48.99       48.62      2.67 o
  -1  13   1      235.05      234.05      6.00 o
   0  13   1      547.09      554.65     11.28 o
   1  13   1      235.36      230.20      5.46 o
   2  13   1       49.40       48.11      2.95 o
   3  13   1      138.39      142.66      4.69 o
   4  13   1      111.75      109.04      4.22 o
   5  13   1      264.33      277.82      7.49 o
   6  13   1      105.73      112.29      5.31 o
  -5  14   1      233.22      257.27      7.85 o
  -4  14   1       20.62       24.57      2.90 o
  -3  14   1       50.35       50.93      3.58 o
  -2  14   1      316.46      327.74     10.40 o
  -1  14   1      421.88      405.79      8.84 o
   0  14   1       40.00       39.14      2.58 o
   1  14   1      407.79      400.00      8.04 o
   2  14   1      320.02      329.81      8.27 o
   3  14   1       48.15       56.17      3.18 o
   4  14   1       19.29       23.02      2.78 o
   5  14   1      232.75      253.16      8.46 o
  -4  15   1       25.23       24.31      3.16 o
  -3  15   1        9.82       10.18      2.86 o
  -2  15   1      308.95      345.91     12.98 o
  -1  15   1       24.28       30.05      2.56 o
   0  15   1      253.28      236.99      6.40 o
   1  15   1       25.86       30.13      2.69 o
   2  15   1      306.79      341.96      8.72 o
   3  15   1        8.82       11.13      2.47 o
   4  15   1       26.31       29.40      3.36 o
  -3  16   1       10.86        9.27      2.77 o
  -2  16   1      244.95      245.29      7.70 o
  -1  16   1       75.54       73.78      4.35 o
   0  16   1        6.77       12.74      2.21 o
   1  16   1       76.57       85.62      4.67 o
   2  16   1      246.96      255.32      7.20 o
   3  16   1       11.92        5.94      2.54 o
   0  17   1       29.65       32.88      3.73 o
   0   0   2     7077.55     7457.05    193.39 o
   1   0   2     7480.76     7985.05    125.26 o
   2   0   2      119.65      102.90      1.89 o
   3   0   2     2601.08     2669.55     44.51 o
   4   0   2        0.88        3.40      0.84 o
   5   0   2     3476.66     3843.51     58.25 o
   6   0   2      664.95      700.27     12.51 o
   7   0   2     2267.27     2408.87     40.54 o
   8   0   2       86.50       79.14      3.86 o
   9   0   2       46.79       43.12      3.14 o
  -9   1   2       54.99       56.33      3.50 o
  -8   1   2       63.14       66.19      4.85 o
  -7   1   2       17.98       17.82      1.60 o
  -6   1   2     1013.17      996.57     18.13 o
  -5   1   2       80.87       70.92      2.14 o
  -4   1   2     2196.50     2424.27     39.68 o
  -3   1   2      596.78      587.72     10.70 o
  -2   1   2      465.24      449.55      7.25 o
  -1   1   2     1022.86     1069.19     17.24 o
   0   1   2     9481.65     9503.91    155.77 o
   1   1   2     1008.72     1085.13     16.43 o
   2   1   2      479.03      474.90      7.27 o
   3   1   2      603.66      591.03     10.20 o
   4   1   2     2169.66     2367.68     36.26 o
   5   1   2       82.33       67.80      1.97 o
   6   1   2     1011.46      980.75     16.42 o
   7   1   2       17.21       13.51      1.73 o
   8   1   2       65.89       69.63      3.30 o
   9   1   2       56.76       54.74      3.66 o
  -9   2   2       92.14       96.97      4.68 o
  -8   2   2      127.62      121.70      4.38 o
  -7   2   2      985.52      988.88     19.66 o
  -6   2   2      125.86      122.35      3.69 o
  -5   2   2       85.34       77.59      2.34 o
  -4   2   2     3300.85     3734.43     67.63 o
  -3   2   2     3433.61     3784.26     61.06 o
  -2   2   2      260.22      297.87      5.83 o
  -1   2   2    20003.97    19798.22    289.20 o
   0   2   2     9778.90    10045.28    157.74 o
   1   2   2    20165.58    20664.25    330.76 o
   2   2   2      288.91      327.99      5.82 o
   3   2   2     3423.56     3657.95     53.45 o
   4   2   2     3348.69     3652.42     60.63 o
   5   2   2       81.02       73.79      1.91 o
   6   2   2      121.12      113.23      2.78 o
   7   2   2      983.36     1006.17     18.65 o
   8   2   2      123.27      121.70      4.03 o
   9   2   2       91.17       97.36      4.78 o
  -9   3   2        2.83        1.39      3.11 o
  -8   3   2      165.53      186.24      6.18 o
  -7   3   2       81.59       82.53      4.58 o
  -6   3   2       24.05       27.82      2.83 o
  -5   3   2       18.28       20.85      1.24 o
  -4   3   2      595.77      572.77     11.04 o
  -3   3   2      616.29      615.13     11.35 o
  -2   3   2     1889.25     2156.00     33.89 o
  -1   3   2     6004.46     6524.45    101.23 o
   0   3   2      725.56      685.95     10.65 o
   1   3   2     6058.07     6504.77    106.80 o
   2   3   2     1883.94     2160.33     32.94 o
   3   3   2      629.19      630.15      9.53 o
   4   3   2      587.72      581.19      9.81 o
   5   3   2       17.59       19.81      1.11 o
   6   3   2       24.24       26.31      1.48 o
   7   3   2       82.49       82.76      2.94 o
   8   3   2      165.73      172.96      5.14 o
   9   3   2        3.18        1.16      2.16 o
  -9   4   2      313.70      324.18     14.79 o
  -8   4   2      255.43      274.72      9.76 o
  -7   4   2      742.36      769.60     15.32 o
  -6   4   2       23.07       21.22      1.62 o
  -5   4   2      189.18      158.22      3.68 o
  -4   4   2      754.28      716.91     12.60 o
  -3   4   2     4701.50     4976.35     77.69 o
  -2   4   2      539.61      586.60     10.04 o
  -1   4   2     5698.67     6010.82     94.81 o
   0   4   2     5366.44     5551.01     83.14 o
   1   4   2     5781.37     6193.76     96.16 o
   2   4   2      550.48      590.42      9.73 o
   3   4   2     4661.92     4983.56     78.29 o
   4   4   2      740.16      723.40     11.43 o
   5   4   2      183.84      143.80      3.13 o
   6   4   2       22.20       22.52      1.85 o
   7   4   2      732.60      741.82     14.45 o
   8   4   2      252.41      266.74      6.54 o
   9   4   2      311.95      302.60     10.02 o
  -9   5   2      145.23      146.93      6.79 o
  -8   5   2      135.23      142.95      5.64 o
  -7   5   2      322.19      321.91     12.65 o
  -6   5   2      717.56      736.23     14.01 o
  -5   5   2      709.06      728.32     12.83 o
  -4   5   2      131.90      138.94      3.67 o
  -3   5   2      281.18      286.64      5.19 o
  -2   5   2      421.81      423.58      7.31 o
  -1   5   2      838.35      868.45     14.67 o
   0   5   2       82.64       96.50      2.05 o
   1   5   2      832.55      875.23     13.06 o
   2   5   2      408.19      398.33      6.99 o
   3   5   2      287.99      290.50      5.50 o
   4   5   2      131.05      136.57      3.03 o
   5   5   2      719.23      710.66     12.21 o
   6   5   2      725.47      729.18     12.64 o
   7   5   2      328.34      309.23      6.73 o
   8   5   2      136.38      145.71      6.62 o
   9   5   2      147.68      144.91      5.71 o
  -9   6   2       12.98       12.06      2.66 o
  -8   6   2      540.64      503.57     12.25 o
  -7   6   2      242.15      273.13      6.74 o
  -6   6   2      976.48      996.90     17.04 o
  -5   6   2      367.08      377.35      6.98 o
  -4   6   2      707.69      684.84     11.33 o
  -3   6   2     2250.94     2367.17     39.88 o
  -2   6   2      105.60       91.80      2.16 o
  -1   6   2      133.21      124.98      2.58 o
   0   6   2       14.70       28.68      1.17 o
   1   6   2      135.86      128.57      2.37 o
   2   6   2      108.87       97.24      1.97 o
   3   6   2     2275.94     2424.52     38.19 o
   4   6   2      687.98      655.52     11.29 o
   5   6   2      360.65      384.15      7.07 o
   6   6   2      993.31     1036.16     21.25 o
   7   6   2      239.02      258.51      6.01 o
   8   6   2      531.81      515.96     10.79 o
   9   6   2       12.31       11.86      3.22 o
  -8   7   2       82.76       93.96      5.05 o
  -7   7   2      147.12      159.46      9.31 o
  -6   7   2        8.38       10.11      1.50 o
  -5   7   2      222.85      215.04      4.91 o
  -4   7   2      341.80      362.23      7.02 o
  -3   7   2      632.35      594.48     10.70 o
  -2   7   2      741.34      716.56     12.05 o
  -1   7   2     3061.80     3289.97     51.08 o
   0   7   2      721.65      845.34     13.75 o
   1   7   2     3065.60     3231.16     49.74 o
   2   7   2      744.54      739.61     11.17 o
   3   7   2      645.66      600.79      9.74 o
   4   7   2      345.38      368.14      7.03 o
   5   7   2      223.22      243.66      6.13 o
   6   7   2        5.71        8.35      1.53 o
   7   7   2      144.91      141.38      4.95 o
   8   7   2       81.10      104.95      5.10 o
  -8   8   2       39.44       44.05      3.85 o
  -7   8   2      439.20      435.52     12.00 o
  -6   8   2        1.55        2.02      1.45 o
  -5   8   2      707.42      754.81     14.52 o
  -4   8   2      146.99      141.32      3.49 o
  -3   8   2     1214.26     1218.99     20.83 o
  -2   8   2     2352.52     2418.77     38.27 o
  -1   8   2       45.73       38.94      1.65 o
   0   8   2      162.42      138.07      2.86 o
   1   8   2       45.92       39.04      1.38 o
   2   8   2     2357.44     2412.73     39.23 o
   3   8   2     1210.80     1207.99     19.17 o
   4   8   2      143.61      142.61      3.88 o
   5   8   2      729.19      778.18     14.86 o
   6   8   2        2.01        1.80      1.63 o
   7   8   2      439.38      465.93     10.64 o
   8   8   2       40.07       40.21      3.79 o
  -8   9   2       90.10       93.10      4.79 o
  -7   9   2       28.23       22.82      2.96 o
  -6   9   2        8.38        8.53      1.97 o
  -5   9   2      433.82      421.77     10.14 o
  -4   9   2      128.30      122.37      3.36 o
  -3   9   2      982.44      969.91     15.99 o
  -2   9   2       66.05       60.69      2.00 o
  -1   9   2      159.49      163.92      3.41 o
   0   9   2      214.16      209.74      4.06 o
   1   9   2      152.97      162.65      5.13 o
   2   9   2       67.89       63.36      2.13 o
   3   9   2      985.76      953.69     18.05 o
   4   9   2      133.86      122.54      3.75 o
   5   9   2      441.71      433.97      9.13 o
   6   9   2        8.62        9.88      1.86 o
   7   9   2       28.47       26.31      2.54 o
   8   9   2       89.72       97.12      5.31 o
  -7  10   2      167.15      171.64      8.58 o
  -6  10   2       48.09       54.41      3.33 o
  -5  10   2        3.67        4.55      1.56 o
  -4  10   2      667.51      672.34     11.74 o
  -3  10   2     1446.20     1442.65     23.66 o
  -2  10   2      116.01      111.08      2.88 o
  -1  10   2      841.94      847.86     13.91 o
   0  10   2      323.05      307.02      5.66 o
   1  10   2      823.05      817.39     14.32 o
   2  10   2      118.69      117.24      3.07 o
   3  10   2     1453.52     1465.15     26.68 o
   4  10   2      675.65      669.24     13.31 o
   5  10   2        4.05        3.45      1.59 o
   6  10   2       49.51       53.90      3.11 o
   7  10   2      167.62      167.47      5.64 o
  -7  11   2       43.72       47.58      3.69 o
  -6  11   2       95.73       91.31      4.48 o
  -5  11   2       59.73       68.17      3.83 o
  -4  11   2      210.03      190.73      6.81 o
  -3  11   2      317.14      324.84      6.42 o
  -2  11   2      134.35      138.22      3.42 o
  -1  11   2       69.84       68.60      2.91 o
   0  11   2        2.10        1.15      1.12 o
   1  11   2       68.70       55.41      2.31 o
   2  11   2      131.72      136.17      3.56 o
   3  11   2      323.17      341.65      7.43 o
   4  11   2      206.98      199.53      5.21 o
   5  11   2       63.76       68.93      4.55 o
   6  11   2       95.97       95.79      4.03 o
   7  11   2       46.56       55.75      3.96 o
  -6  12   2      109.44      129.49      5.31 o
  -5  12   2        1.85        1.16      1.77 o
  -4  12   2      362.89      332.20      7.57 o
  -3  12   2      255.28      249.69      5.46 o
  -2  12   2       86.26       95.57      3.33 o
  -1  12   2      120.24      120.16      3.80 o
   0  12   2      676.62      636.29     12.54 o
   1  12   2      119.78      124.20      3.79 o
   2  12   2       80.17       83.37      3.17 o
   3  12   2      249.55      232.19      9.33 o
   4  12   2      360.55      343.90     10.72 o
   5  12   2        2.30        3.66      1.99 o
   6  12   2      107.74      123.82      5.02 o
  -6  13   2       40.29       47.84      3.76 o
  -5  13   2       16.77       16.63      2.58 o
  -4  13   2       54.54       54.06      3.07 o
  -3  13   2      194.28      196.79      6.07 o
  -2  13   2      218.79      224.18      6.04 o
  -1  13   2      198.80      197.28      5.15 o
   0  13   2      168.29      159.63      4.54 o
   1  13   2      198.88      195.66      4.90 o
   2  13   2      212.68      212.23      5.60 o
   3  13   2      194.48      192.33      5.32 o
   4  13   2       52.93       52.95      3.13 o
   5  13   2       16.81       16.64      2.50 o
   6  13   2       40.55       43.15      4.23 o
  -5  14   2       41.06       38.36      3.90 o
  -4  14   2       93.48       95.28      4.67 o
  -3  14   2      101.12       90.62      4.50 o
  -2  14   2      445.98      428.37     17.90 o
  -1  14   2      137.87      141.10      4.53 o
   0  14   2      663.31      673.16     12.85 o
   1  14   2      141.17      146.57      4.31 o
   2  14   2      457.25      432.37      9.93 o
   3  14   2       99.50       92.85      4.50 o
   4  14   2       92.68       92.46      4.17 o
   5  14   2       41.25       51.53      4.17 o
  -4  15   2       26.92       29.91      3.37 o
  -3  15   2      171.60      170.74      6.19 o
  -2  15   2      118.56      114.19      5.06 o
  -1  15   2       40.85       45.83      3.40 o
   0  15   2      128.98      134.39      4.46 o
   1  15   2       37.68       41.07      3.03 o
   2  15   2      119.43      123.15      4.75 o
   3  15   2      171.67      178.92      5.82 o
   4  15   2       27.13       25.35      3.10 o
  -3  16   2      133.86      121.95      5.55 o
  -2  16   2       64.84       56.09      3.91 o
  -1  16   2       53.24       50.65      3.54 o
   0  16   2        2.54        2.99      2.06 o
   1  16   2       55.19       60.56      3.75 o
   2  16   2       64.80       61.80      3.78 o
   3  16   2      135.34      118.97      5.74 o
   0  17   2       84.31       94.17      5.31 o
   1   0   3     5309.95     5445.76     81.49 o
   2   0   3     4801.59     5325.85     83.90 o
   3   0   3      401.99      324.53      5.47 o
   4   0   3     2480.38     2677.93     42.39 o
   5   0   3      141.28      144.75      3.47 o
   6   0   3       13.19       14.76      1.24 o
   7   0   3        1.42       -0.21      1.07 o
   8   0   3      499.22      526.26     11.55 o
   9   0   3      502.18      529.66     12.69 o
  -9   1   3       13.86       15.64      2.46 o
  -8   1   3      113.32      117.11      4.56 o
  -7   1   3      321.36      320.38      9.96 o
  -6   1   3      289.86      270.91      5.55 o
  -5   1   3      116.47      113.44      2.51 o
  -4   1   3      621.21      560.32      8.89 o
  -3   1   3       90.33       94.46      2.00 o
  -2   1   3     4679.02     4999.32     77.00 o
  -1   1   3     6074.83     6516.07    107.18 o
   0   1   3      147.01      123.37      2.36 o
   1   1   3     6034.59     6547.65     97.87 o
   2   1   3     4622.16     4842.39     77.37 o
   3   1   3       98.33      101.60      2.06 o
   4   1   3      612.29      537.83      9.24 o
   5   1   3      118.55      113.73      3.29 o
   6   1   3      281.75      267.03      5.24 o
   7   1   3      328.11      322.13      6.66 o
   8   1   3      112.16      103.89      4.18 o
   9   1   3       12.96       14.52      2.53 o
  -9   2   3      402.45      405.85     18.48 o
  -8   2   3      312.67      318.00      7.30 o
  -7   2   3      284.81      289.22      6.77 o
  -6   2   3     1023.55      986.94     17.38 o
  -5   2   3      297.70      310.96      6.00 o
  -4   2   3      165.10      154.63      3.12 o
  -3   2   3     3599.62     3645.35     54.86 o
  -2   2   3    11582.22    12612.61    187.56 o
  -1   2   3     6299.74     6838.99    103.30 o
   0   2   3     4982.19     5270.33     78.97 o
   1   2   3     6305.24     6984.48    113.24 o
   2   2   3    11513.75    12507.54    187.72 o
   3   2   3     3626.52     3641.54     57.45 o
   4   2   3      164.34      152.50      3.14 o
   5   2   3      290.36      307.90      5.47 o
   6   2   3     1026.03     1000.32     16.55 o
   7   2   3      283.98      270.71      6.95 o
   8   2   3      313.46      303.43      7.23 o
   9   2   3      402.72      391.42     10.77 o
  -9   3   3      290.68      290.25      9.21 o
  -8   3   3      291.75      293.26      9.52 o
  -7   3   3     1133.41     1078.19     26.77 o
  -6   3   3      138.91      137.41      5.08 o
  -5   3   3       76.77       81.06      2.55 o
  -4   3   3     1938.42     2049.44     34.63 o
  -3   3   3      344.10      339.58      6.12 o
  -2   3   3     1312.62     1306.73     21.93 o
  -1   3   3      172.88      193.87      3.14 o
   0   3   3     1031.04     1028.16     16.69 o
   1   3   3      148.84      167.28      3.32 o
   2   3   3     1347.03     1353.38     22.25 o
   3   3   3      332.32      337.05      6.26 o
   4   3   3     1925.45     1970.74     33.48 o
   5   3   3       82.25       87.73      2.56 o
   6   3   3      140.64      136.40      3.53 o
   7   3   3     1119.87     1094.77     20.20 o
   8   3   3      291.70      294.89      7.57 o
   9   3   3      288.17      295.53     10.05 o
  -9   4   3       89.81       94.52      4.49 o
  -8   4   3      255.97      247.31      7.45 o
  -7   4   3      114.95      111.07      3.96 o
  -6   4   3     3150.96     3129.21     57.51 o
  -5   4   3      850.12      879.45     16.11 o
  -4   4   3      446.32      478.99      8.58 o
  -3   4   3     1298.80     1277.96     19.49 o
  -2   4   3    12876.78    14254.50    213.21 o
  -1   4   3     1746.33     1739.57     25.04 o
   0   4   3     5720.06     5928.01     88.77 o
   1   4   3     1758.47     1707.48     27.44 o
   2   4   3    12850.96    14510.97    225.65 o
   3   4   3     1290.90     1271.72     20.66 o
   4   4   3      433.24      455.03      7.67 o
   5   4   3      846.69      876.93     15.37 o
   6   4   3     3142.74     3090.30     54.81 o
   7   4   3      115.68      117.33      3.58 o
   8   4   3      255.11      261.29      6.74 o
   9   4   3       94.10       94.99      5.03 o
  -9   5   3       98.30       94.09      4.82 o
  -8   5   3      317.55      298.22      8.01 o
  -7   5   3       93.43       83.30      3.44 o
  -6   5   3       91.08      100.47      3.39 o
  -5   5   3      390.31      391.44      7.51 o
  -4   5   3       45.99       46.17      1.52 o
  -3   5   3     1295.77     1446.10     22.78 o
  -2   5   3     2495.16     2628.72     39.44 o
  -1   5   3      473.42      487.90      7.85 o
   0   5   3      111.80      125.61      2.38 o
   1   5   3      481.21      496.79      7.88 o
   2   5   3     2493.55     2634.14     45.62 o
   3   5   3     1273.94     1433.15     26.81 o
   4   5   3       42.84       43.19      2.01 o
   5   5   3      399.29      402.44      8.04 o
   6   5   3       92.13       95.24      3.88 o
   7   5   3       90.24       82.13      3.33 o
   8   5   3      317.48      293.90      7.11 o
   9   5   3       97.31      106.40      4.90 o
  -9   6   3        4.50        5.14      2.41 o
  -8   6   3      247.94      243.28      7.16 o
  -7   6   3      301.85      288.71      6.62 o
  -6   6   3      365.47      333.10      8.86 o
  -5   6   3     1023.27     1040.82     17.14 o
  -4   6   3     2340.00     2391.84     36.31 o
  -3   6   3      403.25      433.34      7.25 o
  -2   6   3        6.77        3.29      0.74 o
  -1   6   3     1583.17     1571.90     25.05 o
   0   6   3     2583.45     2645.48     39.95 o
   1   6   3     1618.92     1590.03     24.15 o
   2   6   3        8.55        4.96      0.77 o
   3   6   3      402.92      445.58      7.37 o
   4   6   3     2355.96     2406.98     38.45 o
   5   6   3     1019.99     1036.42     18.98 o
   6   6   3      367.85      336.38      7.23 o
   7   6   3      293.67      270.34      6.55 o
   8   6   3      249.68      251.01      9.25 o
   9   6   3        4.43        8.86      3.43 o
  -8   7   3      142.76      152.10      6.16 o
  -7   7   3      136.22      136.30      5.41 o
  -6   7   3       87.58       90.86      5.07 o
  -5   7   3      368.99      349.78      7.52 o
  -4   7   3      103.46      102.51      2.63 o
  -3   7   3      615.38      654.34     10.95 o
  -2   7   3       12.23       12.45      0.94 o
  -1   7   3      159.68      145.17      2.98 o
   0   7   3     2617.08     2690.10     40.75 o
   1   7   3      162.14      145.93      2.85 o
   2   7   3       15.49       16.57      1.00 o
   3   7   3      610.54      648.21     11.05 o
   4   7   3      109.89      103.80      2.87 o
   5   7   3      360.12      357.99      7.08 o
   6   7   3       82.55       82.19      3.22 o
   7   7   3      142.68      140.07      5.11 o
   8   7   3      145.77      138.29      6.85 o
  -8   8   3      129.86      139.68      5.85 o
  -7   8   3        1.77        1.63      1.75 o
  -6   8   3       91.12       90.17      4.00 o
  -5   8   3     1120.46     1082.02     19.05 o
  -4   8   3      485.50      489.99      8.82 o
  -3   8   3      721.89      706.25     11.77 o
  -2   8   3     1212.62     1172.35     19.10 o
  -1   8   3      534.78      535.21      8.90 o
   0   8   3       68.40       61.21      1.72 o
   1   8   3      518.89      510.42      8.51 o
   2   8   3     1218.33     1187.97     19.35 o
   3   8   3      716.70      690.44     11.32 o
   4   8   3      503.34      510.61      8.93 o
   5   8   3     1123.84     1115.37     22.05 o
   6   8   3       94.19      103.20      4.88 o
   7   8   3        2.50       -0.06      1.88 o
   8   8   3      128.73      133.79      6.82 o
  -8   9   3        9.13        8.91      2.77 o
  -7   9   3       80.82       91.99      5.99 o
  -6   9   3      198.36      169.79      5.51 o
  -5   9   3      264.10      258.80      5.99 o
  -4   9   3      497.31      496.76      9.72 o
  -3   9   3      247.60      237.44      4.74 o
  -2   9   3       34.92       35.24      1.57 o
  -1   9   3     1070.50     1051.04     17.12 o
   0   9   3       20.41       24.05      1.18 o
   1   9   3     1063.75     1049.41     17.35 o
   2   9   3       32.20       35.42      2.07 o
   3   9   3      248.79      232.85      5.21 o
   4   9   3      505.02      501.71     10.41 o
   5   9   3      266.57      254.32      6.98 o
   6   9   3      202.58      179.12      5.32 o
   7   9   3       83.93       90.11      4.20 o
   8   9   3        8.27       13.60      2.96 o
  -7  10   3       28.99       33.01      3.17 o
  -6  10   3      119.96      108.00      4.64 o
  -5  10   3      301.41      294.88      6.76 o
  -4  10   3      802.55      787.54     15.05 o
  -3  10   3      159.36      164.45      3.96 o
  -2  10   3     3370.51     3515.61     55.27 o
  -1  10   3      294.70      300.67      5.56 o
   0  10   3       60.92       64.07      1.97 o
   1  10   3      295.68      287.46      6.33 o
   2  10   3     3367.37     3328.64     57.78 o
   3  10   3      148.50      136.25      4.38 o
   4  10   3      807.00      798.42     19.90 o
   5  10   3      312.60      293.43      7.37 o
   6  10   3      120.48      111.63      4.46 o
   7  10   3       27.20       31.76      3.08 o
  -7  11   3       43.94       46.99      4.48 o
  -6  11   3      265.73      267.26      7.68 o
  -5  11   3      240.12      246.37      6.43 o
  -4  11   3       89.08       90.19      3.41 o
  -3  11   3      170.56      168.06      5.08 o
  -2  11   3      362.81      350.75      6.61 o
  -1  11   3      852.74      816.31     13.90 o
   0  11   3      262.84      246.98      5.40 o
   1  11   3      864.91      837.12     15.00 o
   2  11   3      350.58      345.05      7.15 o
   3  11   3      173.18      165.23      4.86 o
   4  11   3       91.15       96.01      3.87 o
   5  11   3      241.97      250.09      8.48 o
   6  11   3      271.65      266.18      7.26 o
   7  11   3       44.23       41.44      3.50 o
  -6  12   3       41.36       38.81      3.40 o
  -5  12   3      358.50      356.47      8.62 o
  -4  12   3      289.89      287.21      6.83 o
  -3  12   3      189.74      180.66      4.78 o
  -2  12   3      938.12      897.32     16.73 o
  -1  12   3      743.56      738.67     13.62 o
   0  12   3       87.03       81.74      2.96 o
   1  12   3      735.89      728.37     13.60 o
   2  12   3      916.90      855.54     19.02 o
   3  12   3      187.37      177.30      5.24 o
   4  12   3      294.18      298.08      7.47 o
   5  12   3      359.75      357.96      8.80 o
   6  12   3       41.51       40.07      3.39 o
  -6  13   3       13.57       16.46      2.99 o
  -5  13   3      106.81      118.75      5.13 o
  -4  13   3       31.29       39.67      2.80 o
  -3  13   3       86.49       80.97      4.05 o
  -2  13   3       85.93       80.39      3.92 o
  -1  13   3      635.33      609.37     14.02 o
   0  13   3      706.28      703.45     13.51 o
   1  13   3      626.68      600.63     11.59 o
   2  13   3       85.68       80.31      3.61 o
   3  13   3       87.06       80.00      3.76 o
   4  13   3       32.02       33.60      2.77 o
   5  13   3      107.16      116.36      4.98 o
   6  13   3       13.80       12.34      2.99 o
  -5  14   3       62.15       73.98      5.28 o
  -4  14   3       15.10       10.95      2.56 o
  -3  14   3      218.64      223.66      7.90 o
  -2  14   3        1.83        3.53      1.79 o
  -1  14   3       52.25       47.46      3.06 o
   0  14   3      282.86      266.90      6.21 o
   1  14   3       47.61       43.53      2.60 o
   2  14   3        1.96        3.71      1.87 o
   3  14   3      218.16      216.71      6.29 o
   4  14   3       14.30       10.53      2.39 o
   5  14   3       61.77       54.56      4.16 o
  -4  15   3       16.01       13.00      2.88 o
  -3  15   3       11.93       10.21      2.43 o
  -2  15   3       97.22       91.29      4.29 o
  -1  15   3      133.26      143.50      5.06 o
   0  15   3        9.22        9.41      2.11 o
   1  15   3      132.71      132.12      4.85 o
   2  15   3       97.75       91.13      4.32 o
   3  15   3       12.40       10.18      2.40 o
   4  15   3       15.41       13.53      2.79 o
  -3  16   3        2.16        0.22      2.32 o
  -2  16   3       87.01       83.11      4.37 o
  -1  16   3       26.72       30.13      3.06 o
   0  16   3      232.46      230.39      6.80 o
   1  16   3       26.23       31.23      3.06 o
   2  16   3       86.13       82.80      4.22 o
   3  16   3        1.74        2.18      2.39 o
   0   0   4    11261.59    12117.39    256.60 o
   1   0   4      634.92      668.66     10.83 o
   2   0   4      189.20      144.13      3.60 o
   3   0   4        4.03        2.22      0.68 o
   4   0   4      814.16      677.91     11.92 o
   5   0   4      528.56      524.34      9.12 o
   6   0   4      288.25      294.99      5.75 o
   7   0   4       90.42       93.03      3.15 o
   8   0   4      563.33      573.99     20.67 o
   9   0   4       61.34       69.52      3.90 o
  -9   1   4       61.73       70.30      4.09 o
  -8   1   4       63.90       62.58      4.36 o
  -7   1   4      381.98      375.47      9.41 o
  -6   1   4      151.58      156.80      3.63 o
  -5   1   4      717.02      685.71     11.14 o
  -4   1   4       62.69       82.77      1.91 o
  -3   1   4      336.56      357.25      6.09 o
  -2   1   4      772.56      788.64     12.54 o
  -1   1   4     5922.19     6258.29    105.26 o
   0   1   4    12181.54    13327.90    208.01 o
   1   1   4     6052.14     6509.18     88.86 o
   2   1   4      769.15      762.54     12.63 o
   3   1   4      333.52      352.04      6.49 o
   4   1   4       64.29       82.63      2.20 o
   5   1   4      727.71      685.20     11.58 o
   6   1   4      152.93      159.32      3.74 o
   7   1   4      377.96      370.27      7.48 o
   8   1   4       67.23       71.41      3.27 o
   9   1   4       61.67       69.28      4.07 o
  -9   2   4        9.98       16.48      2.71 o
  -8   2   4      244.97      247.66      6.20 o
  -7   2   4      981.49      969.67     18.18 o
  -6   2   4      261.98      260.77      5.47 o
  -5   2   4      867.36      881.68     14.57 o
  -4   2   4      317.71      290.63      4.73 o
  -3   2   4     2995.70     3275.01     52.00 o
  -2   2   4     3691.76     3902.93     64.22 o
  -1   2   4     2197.54     2251.61     33.69 o
   0   2   4     2268.54     2521.97     37.99 o
   1   2   4     2170.73     2208.03     36.99 o
   2   2   4     3711.13     3887.39     58.59 o
   3   2   4     2974.42     3340.23     54.60 o
   4   2   4      310.54      277.51      6.21 o
   5   2   4      834.86      867.90     14.65 o
   6   2   4      253.52      266.73      5.77 o
   7   2   4      984.69      947.08     18.03 o
   8   2   4      246.64      238.95      6.13 o
   9   2   4        9.80        7.07      2.41 o
  -9   3   4      101.39      105.35      4.91 o
  -8   3   4      142.65      140.13      5.07 o
  -7   3   4      173.85      165.04      4.62 o
  -6   3   4      447.66      442.24     12.31 o
  -5   3   4      405.05      419.90      7.24 o
  -4   3   4      337.66      325.02      5.71 o
  -3   3   4       88.89      106.14      2.39 o
  -2   3   4      356.84      364.61      6.34 o
  -1   3   4      168.13      167.68      3.11 o
   0   3   4      704.62      723.61     11.21 o
   1   3   4      157.28      168.83      5.60 o
   2   3   4      377.86      387.86      6.80 o
   3   3   4       99.46      115.68      2.42 o
   4   3   4      333.05      312.15      5.77 o
   5   3   4      388.61      390.63      7.09 o
   6   3   4      436.34      442.68      8.53 o
   7   3   4      187.52      187.74      4.79 o
   8   3   4      149.87      154.85      5.38 o
   9   3   4       99.56       98.98      4.90 o
  -9   4   4       90.51       97.79      4.85 o
  -8   4   4      160.92      173.35      6.51 o
  -7   4   4      369.92      342.97     11.19 o
  -6   4   4     1234.00     1267.47     23.52 o
  -5   4   4      809.20      789.38     13.22 o
  -4   4   4      412.75      389.12      7.69 o
  -3   4   4     4441.96     4902.85     78.89 o
  -2   4   4      364.15      339.65      5.55 o
  -1   4   4     3594.80     3823.30     55.06 o
   0   4   4     2248.24     2226.37     33.62 o
   1   4   4     3668.70     3832.76     60.33 o
   2   4   4      358.51      333.77      6.12 o
   3   4   4     4399.54     4748.17     84.20 o
   4   4   4      408.87      396.21      8.06 o
   5   4   4      818.48      789.82     12.27 o
   6   4   4     1240.11     1303.35     22.30 o
   7   4   4      375.63      359.32      9.32 o
   8   4   4      159.09      173.18      6.54 o
   9   4   4       91.76       91.13      4.87 o
  -9   5   4       31.45       32.73      3.30 o
  -8   5   4      106.90      109.35      5.42 o
  -7   5   4       26.99       29.52      2.16 o
  -6   5   4      474.72      437.04      8.95 o
  -5   5   4       67.60       82.58      2.40 o
  -4   5   4      378.12      353.74      6.43 o
  -3   5   4      197.86      192.95      3.45 o
  -2   5   4     1851.79     1866.67     28.21 o
  -1   5   4      993.82      948.64     14.89 o
   0   5   4       21.90       35.50      1.27 o
   1   5   4     1015.17      975.92     15.68 o
   2   5   4     1834.57     1845.98     29.66 o
   3   5   4      195.66      196.99      5.09 o
   4   5   4      372.47      334.44      6.75 o
   5   5   4       68.13       79.38      2.79 o
   6   5   4      472.92      425.23      8.89 o
   7   5   4       21.73       22.54      2.10 o
   8   5   4      109.34      107.80      4.17 o
   9   5   4       29.97       27.47      3.04 o
  -8   6   4       23.77       23.28      2.51 o
  -7   6   4      182.66      185.49      5.09 o
  -6   6   4      345.10      366.52      8.18 o
  -5   6   4      153.71      160.31      4.65 o
  -4   6   4      371.08      390.74      6.58 o
  -3   6   4      650.05      633.57      9.76 o
  -2   6   4       85.58       91.46      2.10 o
  -1   6   4      718.31      827.27     13.19 o
   0   6   4     4772.08     4716.91     70.83 o
   1   6   4      752.03      859.54     13.25 o
   2   6   4       80.58       88.17      2.16 o
   3   6   4      661.37      626.73     10.70 o
   4   6   4      380.33      384.69      6.99 o
   5   6   4      146.22      145.67      3.98 o
   6   6   4      345.62      362.03      7.99 o
   7   6   4      185.85      191.71      5.27 o
   8   6   4       24.26       23.28      2.93 o
  -8   7   4      125.17      126.25      4.94 o
  -7   7   4      252.40      265.89      7.86 o
  -6   7   4       11.20        8.90      1.46 o
  -5   7   4      417.61      424.68      8.75 o
  -4   7   4     2029.37     2012.67     30.95 o
  -3   7   4      741.25      769.81     12.99 o
  -2   7   4       99.85       96.23      2.87 o
  -1   7   4      348.14      347.43      5.64 o
   0   7   4      117.07      101.13      2.77 o
   1   7   4      325.86      309.23      5.57 o
   2   7   4       99.44       97.42      2.23 o
   3   7   4      744.32      768.45     14.90 o
   4   7   4     2062.02     2059.74     35.89 o
   5   7   4      408.04      398.33      8.42 o
   6   7   4       11.91       10.47      1.74 o
   7   7   4      255.24      261.22      8.91 o
   8   7   4      128.12      125.92      5.78 o
  -8   8   4      162.00      156.28      7.76 o
  -7   8   4        3.27        2.34      1.78 o
  -6   8   4       81.32       88.74      3.90 o
  -5   8   4      547.18      512.03     13.40 o
  -4   8   4      508.55      463.74      8.79 o
  -3   8   4     1892.50     1859.36     30.00 o
  -2   8   4       68.65       63.39      1.88 o
  -1   8   4     1356.89     1400.44     21.60 o
   0   8   4     1195.95     1181.65     18.40 o
   1   8   4     1328.04     1389.25     22.61 o
   2   8   4       67.51       66.16      1.88 o
   3   8   4     1908.62     1890.01     28.93 o
   4   8   4      505.58      483.27      9.36 o
   5   8   4      542.91      511.87     12.02 o
   6   8   4       82.97       92.40      4.22 o
   7   8   4        3.03        4.03      2.11 o
   8   8   4      160.49      161.28      6.24 o
  -8   9   4        9.41       13.03      2.92 o
  -7   9   4      172.72      174.89      7.21 o
  -6   9   4      223.54      216.20      7.43 o
  -5   9   4      431.81      414.16      9.10 o
  -4   9   4      959.34      961.72     18.85 o
  -3   9   4       89.37       83.39      2.60 o
  -2   9   4      524.85      529.01      8.81 o
  -1   9   4        7.94        8.25      0.90 o
   0   9   4     1028.25      978.02     15.47 o
   1   9   4        8.32        8.93      0.93 o
   2   9   4      529.34      522.50      9.88 o
   3   9   4       87.64       78.33      3.23 o
   4   9   4      982.14      972.80     19.39 o
   5   9   4      429.55      399.28      9.41 o
   6   9   4      222.80      219.32      6.57 o
   7   9   4      172.37      178.27      6.16 o
   8   9   4        9.67       12.94      3.02 o
  -7  10   4      369.94      383.85     13.31 o
  -6  10   4       83.79       73.17      3.72 o
  -5  10   4       61.10       63.90      3.47 o
  -4  10   4        8.88        6.20      1.57 o
  -3  10   4     2294.06     2251.61     41.79 o
  -2  10   4     1010.32     1033.17     16.30 o
  -1  10   4      142.96      138.51      3.48 o
   0  10   4       11.90        7.24      0.98 o
   1  10   4      144.12      134.34      3.48 o
   2  10   4     1015.66     1008.97     18.16 o
   3  10   4     2293.69     2217.83     42.35 o
   4  10   4        8.68        7.60      1.69 o
   5  10   4       61.96       65.17      3.42 o
   6  10   4       84.01       76.32      3.84 o
   7  10   4      367.11      366.15      9.94 o
  -7  11   4       47.79       45.50      3.51 o
  -6  11   4       35.03       37.53      3.03 o
  -5  11   4        1.15       -0.06      2.02 o
  -4  11   4      118.91      132.36      4.07 o
  -3  11   4       24.66       27.30      1.98 o
  -2  11   4      586.66      597.13     10.43 o
  -1  11   4      381.38      386.32      8.04 o
   0  11   4      411.38      385.70      8.42 o
   1  11   4      381.65      371.99      7.63 o
   2  11   4      589.44      579.01     11.16 o
   3  11   4       23.47       23.33      2.19 o
   4  11   4      119.75      126.87      4.53 o
   5  11   4        1.22        2.10      1.91 o
   6  11   4       34.23       39.93      3.11 o
   7  11   4       49.24       53.58      3.74 o
  -6  12   4      180.90      186.61      6.84 o
  -5  12   4       16.70       17.06      2.50 o
  -4  12   4      351.78      349.58      9.21 o
  -3  12   4      655.34      629.79     11.88 o
  -2  12   4       55.39       49.10      3.42 o
  -1  12   4       27.92       28.14      2.01 o
   0  12   4      549.28      533.73     10.29 o
   1  12   4       29.11       26.94      1.94 o
   2  12   4       53.34       46.70      2.62 o
   3  12   4      665.48      620.74     13.39 o
   4  12   4      348.84      358.74      8.59 o
   5  12   4       16.59       18.05      2.49 o
   6  12   4      179.74      193.60      7.99 o
  -6  13   4        6.06        5.60      2.64 o
  -5  13   4       88.29       86.79      4.27 o
  -4  13   4      368.26      354.33      7.78 o
  -3  13   4      308.81      304.27      7.80 o
  -2  13   4       91.44       90.95      3.87 o
  -1  13   4       27.44       30.54      2.46 o
   0  13   4       20.89       21.42      1.89 o
   1  13   4       27.70       31.76      2.14 o
   2  13   4       93.40       92.16      3.86 o
   3  13   4      310.73      304.83      7.70 o
   4  13   4      363.02      361.62      8.82 o
   5  13   4       88.49       92.27      4.50 o
   6  13   4        6.08        7.98      2.77 o
  -5  14   4      194.98      185.89      7.64 o
  -4  14   4      158.43      146.67      5.89 o
  -3  14   4       91.96       90.24      4.20 o
  -2  14   4        3.45        2.50      1.82 o
  -1  14   4       82.68       82.56      3.86 o
   0  14   4      445.99      453.79      9.96 o
   1  14   4       82.50       87.52      3.41 o
   2  14   4        4.03        1.46      1.78 o
   3  14   4       90.46      101.01      5.02 o
   4  14   4      161.55      149.45      5.75 o
   5  14   4      185.52      198.91      6.44 o
  -4  15   4      122.99      137.36      9.20 o
  -3  15   4       75.30       77.40      4.15 o
  -2  15   4      102.57      112.79      5.00 o
  -1  15   4       24.24       22.18      2.59 o
   0  15   4        1.01       -0.31      1.86 o
   1  15   4       24.71       28.81      2.83 o
   2  15   4      103.54      101.92      4.50 o
   3  15   4       74.29       80.20      4.15 o
   4  15   4      122.20      121.80      5.20 o
  -2  16   4       62.37       70.91      4.15 o
  -1  16   4      178.17      194.64      8.30 o
   0  16   4       77.70       87.51      4.39 o
   1  16   4      180.57      187.13      7.11 o
   2  16   4       63.66       66.50      3.96 o
   1   0   5     2457.34     2626.74     39.58 o
   2   0   5     1265.81     1153.38     21.77 o
   3   0   5      500.18      468.96      9.49 o
   4   0   5      119.55      101.78      2.51 o
   5   0   5     2231.57     2191.95     37.29 o
   6   0   5      109.11      109.12      2.98 o
   7   0   5      453.65      461.00      9.14 o
   8   0   5       61.39       64.20      3.61 o
   9   0   5      423.91      423.49     13.13 o
  -9   1   5       85.74       95.70      4.72 o
  -8   1   5       16.29       18.98      2.54 o
  -7   1   5      259.65      274.25      6.42 o
  -6   1   5      473.70      442.21      8.72 o
  -5   1   5      189.09      174.59      3.19 o
  -4   1   5      110.10      114.40      2.58 o
  -3   1   5      703.93      654.59     12.94 o
  -2   1   5       61.37       56.35      1.56 o
  -1   1   5     1858.54     1947.43     32.35 o
   0   1   5     1194.68     1271.26     19.42 o
   1   1   5     1834.33     1946.09     28.24 o
   2   1   5       66.51       64.86      1.64 o
   3   1   5      693.67      626.64     11.23 o
   4   1   5      111.69      117.28      2.78 o
   5   1   5      187.72      176.01      3.93 o
   6   1   5      466.00      453.13     12.06 o
   7   1   5      265.58      278.68      6.79 o
   8   1   5       14.90       12.40      2.12 o
   9   1   5       86.25       92.83      4.72 o
  -9   2   5      119.66      127.60      5.48 o
  -8   2   5      389.20      384.37     10.15 o
  -7   2   5      478.42      467.25      9.74 o
  -6   2   5     1602.07     1601.88     25.90 o
  -5   2   5      275.37      244.70      4.56 o
  -4   2   5      589.71      508.37      8.17 o
  -3   2   5     1342.05     1413.65     24.06 o
  -2   2   5      750.66      682.98     11.86 o
  -1   2   5     4592.18     4741.22     74.58 o
   0   2   5     4283.56     4726.86     74.41 o
   1   2   5     4552.36     4724.98     68.19 o
   2   2   5      755.28      690.43     10.83 o
   3   2   5     1360.34     1435.52     23.99 o
   4   2   5      581.39      490.92      8.65 o
   5   2   5      270.93      248.15      6.73 o
   6   2   5     1592.58     1572.18     27.23 o
   7   2   5      476.05      457.96     10.11 o
   8   2   5      398.41      396.96      9.23 o
   9   2   5      119.09      134.49      7.83 o
  -9   3   5      153.42      168.25      8.85 o
  -8   3   5       76.25       86.07      3.94 o
  -7   3   5      113.61      113.97      4.39 o
  -6   3   5      592.26      554.70     11.17 o
  -5   3   5      797.59      775.91     13.77 o
  -4   3   5      190.71      156.73      3.29 o
  -3   3   5     3312.63     3475.50     54.35 o
  -2   3   5      158.02      157.74      2.93 o
  -1   3   5     4199.81     4519.29     66.72 o
   0   3   5     2232.22     2549.41     38.45 o
   1   3   5     4197.95     4359.35     73.16 o
   2   3   5      170.68      160.72      3.37 o
   3   3   5     3273.24     3443.19     52.21 o
   4   3   5      191.93      164.40      3.59 o
   5   3   5      789.85      805.97     17.36 o
   6   3   5      590.66      591.73     12.86 o
   7   3   5      118.74      123.94      4.21 o
   8   3   5       76.07       82.01      4.18 o
   9   3   5      151.26      163.18      6.57 o
  -9   4   5       23.13       26.07      3.28 o
  -8   4   5      238.24      226.65      6.95 o
  -7   4   5      361.25      349.96      8.20 o
  -6   4   5       29.66       28.03      2.36 o
  -5   4   5      708.44      706.58     12.80 o
  -4   4   5      500.80      508.33      8.75 o
  -3   4   5     1318.72     1374.47     20.82 o
  -2   4   5     2506.06     2694.83     45.85 o
  -1   4   5     1139.96     1251.04     19.89 o
   0   4   5     5524.92     5791.98     86.91 o
   1   4   5     1133.36     1238.38     20.92 o
   2   4   5     2571.37     2825.29     43.98 o
   3   4   5     1313.91     1345.92     22.99 o
   4   4   5      509.94      515.47      8.71 o
   5   4   5      709.90      731.07     11.39 o
   6   4   5       29.13       31.95      1.95 o
   7   4   5      364.58      343.77      8.14 o
   8   4   5      241.66      221.49      6.76 o
   9   4   5       23.97       31.11      3.13 o
  -9   5   5      146.90      159.78      6.19 o
  -8   5   5       27.07       26.42      2.74 o
  -7   5   5      222.50      205.79      6.52 o
  -6   5   5      131.18      116.25      3.75 o
  -5   5   5       56.25       60.60      2.45 o
  -4   5   5       95.73       87.10      2.16 o
  -3   5   5      618.70      514.47      8.25 o
  -2   5   5      212.19      241.65      4.38 o
  -1   5   5      748.59      760.49     11.40 o
   0   5   5     2013.72     2057.06     31.27 o
   1   5   5      743.11      757.55     12.56 o
   2   5   5      201.35      224.48      4.41 o
   3   5   5      618.54      507.84      8.82 o
   4   5   5       91.88       81.19      2.29 o
   5   5   5       51.87       57.76      2.29 o
   6   5   5      127.35      119.48      3.79 o
   7   5   5      223.91      204.42      5.38 o
   8   5   5       26.23       25.94      2.66 o
   9   5   5      148.71      149.45      5.70 o
  -8   6   5       15.96       10.99      2.38 o
  -7   6   5      442.75      436.03      9.82 o
  -6   6   5        5.12        6.07      1.41 o
  -5   6   5      474.38      440.77      8.99 o
  -4   6   5        1.78        1.47      0.78 o
  -3   6   5       83.01       88.74      2.12 o
  -2   6   5     1546.55     1598.26     24.84 o
  -1   6   5     3944.08     4041.57     61.19 o
   0   6   5      880.90      957.27     14.96 o
   1   6   5     3969.26     4093.84     64.23 o
   2   6   5     1508.65     1513.65     25.06 o
   3   6   5       75.56       85.48      2.64 o
   4   6   5        2.08        4.12      0.93 o
   5   6   5      481.82      435.82      8.92 o
   6   6   5        4.54        5.16      1.58 o
   7   6   5      450.77      429.79      9.85 o
   8   6   5       15.74       15.75      2.51 o
  -8   7   5       10.19        8.36      2.38 o
  -7   7   5       11.72       10.31      1.86 o
  -6   7   5      175.40      179.52      5.06 o
  -5   7   5      353.23      350.21      7.65 o
  -4   7   5      310.43      291.69      6.87 o
  -3   7   5      444.76      403.17      6.63 o
  -2   7   5      207.31      202.50      3.99 o
  -1   7   5      193.94      212.72      3.88 o
   0   7   5        4.12        2.45      0.71 o
   1   7   5      189.14      207.64      3.91 o
   2   7   5      214.66      205.20      4.06 o
   3   7   5      439.52      411.61      7.35 o
   4   7   5      305.91      305.15      6.04 o
   5   7   5      362.81      360.03      7.58 o
   6   7   5      176.15      178.63      4.85 o
   7   7   5       12.11       15.20      2.40 o
   8   7   5        9.76       10.88      2.68 o
  -8   8   5       40.32       43.18      3.48 o
  -7   8   5       88.41       81.33      3.72 o
  -6   8   5       89.93       89.02      3.54 o
  -5   8   5      737.16      707.98     14.09 o
  -4   8   5      151.33      133.62      3.69 o
  -3   8   5       34.89       26.80      1.58 o
  -2   8   5      957.76      949.10     14.79 o
  -1   8   5      463.32      482.08      7.92 o
   0   8   5      214.07      187.04      3.61 o
   1   8   5      451.47      468.07      7.92 o
   2   8   5      937.60      917.48     14.80 o
   3   8   5       36.54       36.74      1.68 o
   4   8   5      143.55      134.58      3.77 o
   5   8   5      750.99      750.42     19.11 o
   6   8   5       89.79       87.81      4.21 o
   7   8   5       96.12       91.57      4.47 o
   8   8   5       38.38       38.69      3.67 o
  -7   9   5       87.33       92.80      4.61 o
  -6   9   5       74.34       77.55      3.69 o
  -5   9   5       64.82       68.32      3.76 o
  -4   9   5      424.34      429.97      8.27 o
  -3   9   5       13.55       15.74      1.45 o
  -2   9   5      231.31      212.13      5.55 o
  -1   9   5      259.92      263.33      4.82 o
   0   9   5      823.45      780.25     12.55 o
   1   9   5      259.92      258.16      4.82 o
   2   9   5      233.19      224.42      4.25 o
   3   9   5       16.03       14.60      1.52 o
   4   9   5      417.10      406.24     10.80 o
   5   9   5       70.53       72.03      3.74 o
   6   9   5       71.04       79.31      5.47 o
   7   9   5       87.10       89.99      4.75 o
  -7  10   5       37.86       39.44      3.30 o
  -6  10   5      139.74      137.04      5.69 o
  -5  10   5      313.01      291.04      7.27 o
  -4  10   5      429.07      422.67      8.42 o
  -3  10   5       46.93       44.07      2.22 o
  -2  10   5      363.67      347.97      7.18 o
  -1  10   5      413.78      383.04      6.74 o
   0  10   5      394.16      363.13      6.43 o
   1  10   5      431.01      385.43      7.62 o
   2  10   5      352.92      334.08      6.98 o
   3  10   5       48.87       50.08      2.77 o
   4  10   5      437.52      420.30      9.62 o
   5  10   5      317.82      286.44      7.38 o
   6  10   5      138.61      147.35      7.67 o
   7  10   5       37.14       41.20      3.40 o
  -7  11   5       12.96       17.46      2.85 o
  -6  11   5      139.15      120.17      5.27 o
  -5  11   5      208.73      187.39      5.72 o
  -4  11   5      121.38      127.15      4.17 o
  -3  11   5        6.76        4.28      1.35 o
  -2  11   5      793.85      755.75     13.76 o
  -1  11   5      131.78      131.49      3.20 o
   0  11   5      738.58      738.70     13.60 o
   1  11   5      131.41      127.94      3.62 o
   2  11   5      792.27      755.89     13.99 o
   3  11   5        8.11        5.82      1.70 o
   4  11   5      118.17      127.84      4.61 o
   5  11   5      208.96      194.47      5.82 o
   6  11   5      139.53      135.58      5.64 o
   7  11   5       12.66       15.05      2.83 o
  -6  12   5       93.71       80.27      4.27 o
  -5  12   5      575.21      593.65     14.18 o
  -4  12   5      107.09      107.61      4.26 o
  -3  12   5       70.07       76.54      3.06 o
  -2  12   5       23.24       26.66      2.30 o
  -1  12   5      890.85      846.96     17.87 o
   0  12   5      106.68      103.36      3.36 o
   1  12   5      892.20      883.65     15.89 o
   2  12   5       25.53       26.16      2.16 o
   3  12   5       68.65       72.45      3.55 o
   4  12   5      104.26      100.24      4.53 o
   5  12   5      568.63      584.36     13.94 o
   6  12   5       94.30       89.60      4.54 o
  -5  13   5       60.69       57.31      3.75 o
  -4  13   5        8.13        8.90      2.29 o
  -3  13   5       11.29       11.03      2.14 o
  -2  13   5      137.31      133.76      4.75 o
  -1  13   5      181.71      179.72      5.33 o
   0  13   5       92.81       93.04      3.88 o
   1  13   5      183.31      175.95      4.62 o
   2  13   5      142.81      134.18      5.78 o
   3  13   5       12.53       12.01      2.11 o
   4  13   5        8.85        9.68      2.24 o
   5  13   5       59.56       53.03      3.58 o
  -5  14   5      243.05      246.74      8.67 o
  -4  14   5       81.10       71.80      4.82 o
  -3  14   5      103.89      104.44      5.00 o
  -2  14   5        1.21        3.65      1.92 o
  -1  14   5       67.86       74.90      3.73 o
   0  14   5       68.44       65.44      3.53 o
   1  14   5       67.98       68.14      3.40 o
   2  14   5        1.08        3.06      1.86 o
   3  14   5      107.50      107.96      4.96 o
   4  14   5       81.60       82.03      4.25 o
   5  14   5      241.53      247.04      7.86 o
  -3  15   5       24.99       30.18      3.15 o
  -2  15   5      164.98      172.37      6.83 o
  -1  15   5       36.99       45.87      3.22 o
   0  15   5      248.95      254.39      7.12 o
   1  15   5       38.34       37.22      3.60 o
   2  15   5      162.40      182.12      5.92 o
   3  15   5       24.13       21.87      2.87 o
  -2  16   5      109.99      120.50      6.41 o
  -1  16   5      111.67      112.22      4.96 o
   0  16   5       58.35       71.86      4.09 o
   1  16   5      113.83      118.23      6.13 o
   2  16   5      108.56      117.08      7.03 o
   0   0   6    32006.07    33451.53    785.62 o
   1   0   6     1827.18     1853.46     28.23 o
   2   0   6      379.78      402.08      6.54 o
   3   0   6       24.71       25.27      1.10 o
   4   0   6     2126.22     2220.19     35.39 o
   5   0   6       23.46       26.52      1.44 o
   6   0   6     4682.75     4671.14     77.76 o
   7   0   6       36.80       33.62      2.89 o
   8   0   6        0.74       -0.54      1.46 o
   9   0   6      126.78      135.51      9.97 o
  -9   1   6      171.88      166.29      6.51 o
  -8   1   6       47.09       47.32      3.12 o
  -7   1   6      499.63      502.51     11.89 o
  -6   1   6      405.02      417.83      8.22 o
  -5   1   6      112.76      128.14      3.37 o
  -4   1   6      800.49      816.66     13.02 o
  -3   1   6      142.98      133.07      2.80 o
  -2   1   6      433.00      406.74      7.05 o
  -1   1   6     2131.35     2207.23     35.42 o
   0   1   6        0.14        3.73      0.88 o
   1   1   6     2132.43     2245.01     33.78 o
   2   1   6      425.01      411.66      6.74 o
   3   1   6      143.95      134.44      3.00 o
   4   1   6      794.20      814.00     14.32 o
   5   1   6      119.73      127.62      4.27 o
   6   1   6      400.69      405.59      8.11 o
   7   1   6      495.24      487.32     10.17 o
   8   1   6       50.52       54.50      3.37 o
   9   1   6      173.92      177.38      9.73 o
  -9   2   6       52.92       62.84      4.13 o
  -8   2   6       14.79       16.15      2.12 o
  -7   2   6     1115.80     1111.06     20.84 o
  -6   2   6     1384.32     1351.43     25.03 o
  -5   2   6     1621.63     1603.71     26.47 o
  -4   2   6      605.45      614.13     10.80 o
  -3   2   6      510.70      497.08      8.93 o
  -2   2   6      184.87      196.03      4.02 o
  -1   2   6      680.37      752.22     12.66 o
   0   2   6     5298.10     5425.14     81.53 o
   1   2   6      649.17      720.37     10.99 o
   2   2   6      192.79      208.05      3.75 o
   3   2   6      513.69      497.98      8.18 o
   4   2   6      602.45      594.84     10.80 o
   5   2   6     1614.15     1655.04     31.04 o
   6   2   6     1376.28     1358.57     28.34 o
   7   2   6     1115.20     1106.32     23.11 o
   8   2   6       15.34       15.41      2.37 o
   9   2   6       55.05       77.01      6.01 o
  -9   3   6       92.60       95.97      5.75 o
  -8   3   6       10.92       11.69      2.14 o
  -7   3   6      102.08      104.07      4.22 o
  -6   3   6       91.41       98.13      3.45 o
  -5   3   6      108.48      106.22      3.19 o
  -4   3   6     1079.14     1099.99     18.90 o
  -3   3   6      663.24      631.39     11.16 o
  -2   3   6      529.34      586.66     10.53 o
  -1   3   6     2164.09     2165.40     35.03 o
   0   3   6        7.04        6.32      1.04 o
   1   3   6     2203.09     2239.75     35.09 o
   2   3   6      527.22      566.89     10.26 o
   3   3   6      675.42      622.09     10.96 o
   4   3   6     1070.66     1088.23     17.91 o
   5   3   6      110.05      108.08      2.82 o
   6   3   6       84.19       86.72      3.51 o
   7   3   6      102.51      101.90      4.34 o
   8   3   6        9.95        9.92      2.27 o
   9   3   6       87.59       79.72      4.65 o
  -9   4   6       89.99       94.07      5.38 o
  -8   4   6      145.71      152.05      7.47 o
  -7   4   6      126.03      113.25      5.76 o
  -6   4   6     1028.62     1040.23     24.35 o
  -5   4   6       10.59        7.17      1.15 o
  -4   4   6      856.71      838.22     14.55 o
  -3   4   6     1388.46     1493.50     22.91 o
  -2   4   6      166.06      188.80      3.64 o
  -1   4   6     4349.37     4474.03     67.18 o
   0   4   6     2154.62     2212.77     35.03 o
   1   4   6     4356.43     4458.80     73.70 o
   2   4   6      171.06      190.64      3.97 o
   3   4   6     1422.83     1507.83     25.50 o
   4   4   6      861.07      839.45     13.39 o
   5   4   6       10.94        7.46      1.05 o
   6   4   6     1031.27     1055.67     20.56 o
   7   4   6      128.61      114.90      4.29 o
   8   4   6      140.06      132.49      7.22 o
   9   4   6       91.00       94.17      4.62 o
  -8   5   6       85.96       83.18      4.29 o
  -7   5   6       15.08       13.80      2.07 o
  -6   5   6      149.94      158.28      4.27 o
  -5   5   6      994.38      991.60     18.53 o
  -4   5   6      853.56      874.57     14.14 o
  -3   5   6     1171.25     1220.51     19.56 o
  -2   5   6       55.66       61.33      2.03 o
  -1   5   6      219.13      253.43      4.46 o
   0   5   6      763.15      733.36     12.18 o
   1   5   6      222.20      253.06      4.75 o
   2   5   6       50.22       58.88      1.93 o
   3   5   6     1174.27     1199.33     19.80 o
   4   5   6      838.86      839.53     14.44 o
   5   5   6      975.42     1005.01     17.65 o
   6   5   6      150.76      151.48      4.35 o
   7   5   6       13.68       11.82      1.95 o
   8   5   6       79.80       72.44      4.02 o
  -8   6   6       64.45       68.94      4.08 o
  -7   6   6      106.21      101.67      4.51 o
  -6   6   6       62.16       60.53      3.37 o
  -5   6   6       77.81       84.97      3.03 o
  -4   6   6      742.96      730.80     12.80 o
  -3   6   6       92.46       83.43      2.30 o
  -2   6   6     2692.39     2560.22     40.57 o
  -1   6   6       61.90       58.33      1.59 o
   0   6   6     9297.43    10068.53    150.89 o
   1   6   6       56.12       55.52      1.80 o
   2   6   6     2694.24     2564.88     40.94 o
   3   6   6       93.58       86.99      2.42 o
   4   6   6      761.75      708.41     12.88 o
   5   6   6       81.77       83.34      3.07 o
   6   6   6       63.53       61.52      2.86 o
   7   6   6      102.48       98.83      4.62 o
   8   6   6       62.88       64.78      3.61 o
  -8   7   6       15.31       18.04      2.71 o
  -7   7   6       33.73       30.84      2.59 o
  -6   7   6       88.33       88.62      4.27 o
  -5   7   6      526.91      514.51     10.41 o
  -4   7   6      208.05      198.04      5.72 o
  -3   7   6      628.46      615.69     10.80 o
  -2   7   6     1225.56     1195.47     20.65 o
  -1   7   6      156.63      164.89      3.21 o
   0   7   6        0.85        1.51      0.70 o
   1   7   6      159.26      164.48      3.31 o
   2   7   6     1231.96     1214.72     19.78 o
   3   7   6      635.66      646.43     10.93 o
   4   7   6      210.29      205.74      4.67 o
   5   7   6      519.97      515.07     11.02 o
   6   7   6       85.69       88.76      3.51 o
   7   7   6       35.06       32.55      3.03 o
   8   7   6       14.17       11.97      2.70 o
  -8   8   6      264.99      286.47      8.83 o
  -7   8   6       35.13       33.08      3.07 o
  -6   8   6      247.14      255.39      6.15 o
  -5   8   6       14.38       18.21      1.88 o
  -4   8   6     1046.88      974.89     19.44 o
  -3   8   6       30.39       34.32      2.38 o
  -2   8   6      233.99      212.10      5.52 o
  -1   8   6     1406.18     1398.61     21.48 o
   0   8   6     1213.04     1351.30     21.06 o
   1   8   6     1406.69     1366.22     21.51 o
   2   8   6      238.36      227.97      4.28 o
   3   8   6       31.82       37.72      1.83 o
   4   8   6     1052.46      999.68     18.33 o
   5   8   6       15.08       19.54      2.26 o
   6   8   6      245.22      232.82      8.88 o
   7   8   6       32.87       30.87      3.09 o
   8   8   6      264.29      259.71      9.65 o
  -7   9   6        2.71        1.58      2.13 o
  -6   9   6      207.63      204.56      5.86 o
  -5   9   6       42.46       46.96      2.86 o
  -4   9   6      206.57      186.60      5.30 o
  -3   9   6      503.78      520.51     10.10 o
  -2   9   6      400.42      388.34      7.70 o
  -1   9   6      950.97      939.66     14.80 o
   0   9   6      407.68      381.40      6.64 o
   1   9   6      944.65      914.04     14.81 o
   2   9   6      404.50      409.59      7.60 o
   3   9   6      493.70      501.12      9.85 o
   4   9   6      208.60      199.24      9.05 o
   5   9   6       45.11       44.61      3.09 o
   6   9   6      208.26      190.93      6.39 o
   7   9   6        3.07       -0.91      2.24 o
  -7  10   6      370.09      364.48     10.07 o
  -6  10   6        6.34        6.14      2.17 o
  -5  10   6      220.05      228.13      6.26 o
  -4  10   6      315.76      297.10      7.27 o
  -3  10   6      243.35      242.32      6.56 o
  -2  10   6      104.12      100.41      3.06 o
  -1  10   6      424.85      419.28      8.00 o
   0  10   6       61.93       47.45      1.84 o
   1  10   6      420.43      404.00      8.27 o
   2  10   6      102.48      101.88      3.20 o
   3  10   6      241.43      233.86      5.80 o
   4  10   6      317.80      287.44      7.30 o
   5  10   6      215.18      227.58      6.34 o
   6  10   6        6.59        5.75      2.12 o
   7  10   6      373.19      371.65     10.13 o
  -6  11   6       36.07       37.24      3.12 o
  -5  11   6       30.56       31.49      2.83 o
  -4  11   6      228.83      226.52      6.15 o
  -3  11   6      354.36      346.31      7.18 o
  -2  11   6       23.90       24.22      1.77 o
  -1  11   6        4.06        3.64      1.29 o
   0  11   6       56.31       57.97      2.48 o
   1  11   6        4.50        5.87      1.40 o
   2  11   6       24.11       23.83      2.25 o
   3  11   6      353.69      345.93      9.04 o
   4  11   6      218.79      224.50      8.67 o
   5  11   6       33.82       31.85      2.80 o
   6  11   6       37.38       39.59      3.30 o
  -6  12   6      199.05      216.52      7.22 o
  -5  12   6      214.64      226.64      7.11 o
  -4  12   6      590.33      583.44     13.70 o
  -3  12   6       88.01       89.41      3.31 o
  -2  12   6       67.75       76.78      3.51 o
  -1  12   6       14.26       17.19      2.05 o
   0  12   6      436.83      401.38      9.30 o
   1  12   6       15.77       17.79      1.76 o
   2  12   6       70.20       73.32      3.97 o
   3  12   6       89.97       84.09      3.82 o
   4  12   6      578.26      556.89     12.60 o
   5  12   6      219.71      219.39      9.09 o
   6  12   6      202.35      221.23      8.15 o
  -5  13   6      163.44      170.88      6.56 o
  -4  13   6       16.08       23.37      3.00 o
  -3  13   6      167.82      173.43      5.57 o
  -2  13   6      109.97      113.62      4.39 o
  -1  13   6       97.64      101.77      4.16 o
   0  13   6       91.18       88.45      3.87 o
   1  13   6       97.77      106.62      5.67 o
   2  13   6      104.94      111.41      4.73 o
   3  13   6      170.55      170.76      5.45 o
   4  13   6       16.65       19.62      2.93 o
   5  13   6      163.01      182.17      6.66 o
  -4  14   6      233.80      244.73      8.51 o
  -3  14   6      353.58      344.73     10.39 o
  -2  14   6      247.96      248.89      6.90 o
  -1  14   6      122.44      112.81      4.62 o
   0  14   6      130.70      125.16      4.78 o
   1  14   6      120.30      119.62      4.63 o
   2  14   6      246.89      244.63      8.79 o
   3  14   6      352.57      343.72      9.30 o
   4  14   6      231.98      252.10      7.24 o
  -3  15   6      190.01      216.35      7.80 o
  -2  15   6       78.47       75.41      4.09 o
  -1  15   6       69.48       77.17      4.05 o
   0  15   6        5.19        6.73      2.25 o
   1  15   6       67.69       66.33      4.47 o
   2  15   6       78.20       77.26      7.05 o
   3  15   6      189.76      207.97      8.52 o
  -1  16   6      175.53      199.84      6.54 o
   0  16   6       35.24       32.31      3.20 o
   1  16   6      177.55      200.65      7.53 o
   1   0   7      789.93      764.59     12.02 o
   2   0   7      563.45      616.42     10.29 o
   3   0   7      960.30     1000.55     18.13 o
   4   0   7      747.10      730.34     12.30 o
   5   0   7     3200.20     3175.23     53.21 o
   6   0   7       67.75       85.83      3.34 o
   7   0   7      894.75      910.45     16.61 o
   8   0   7      113.14      116.22      4.82 o
   9   0   7       84.10       94.78      5.75 o
  -9   1   7      142.12      163.34      6.65 o
  -8   1   7      650.94      634.43     13.69 o
  -7   1   7      346.17      349.54      7.54 o
  -6   1   7      153.25      141.14      5.09 o
  -5   1   7      105.57      103.41      3.07 o
  -4   1   7      255.39      224.95      4.28 o
  -3   1   7      742.34      747.07     12.42 o
  -2   1   7     1455.18     1544.92     28.51 o
  -1   1   7     1544.59     1614.73     24.64 o
   0   1   7       39.71       40.17      1.29 o
   1   1   7     1521.34     1605.54     24.62 o
   2   1   7     1419.62     1516.85     23.47 o
   3   1   7      739.21      740.48     13.06 o
   4   1   7      263.28      232.30      4.76 o
   5   1   7      107.71      102.82      3.65 o
   6   1   7      156.90      144.76      4.37 o
   7   1   7      351.14      357.97     11.91 o
   8   1   7      643.24      632.89     17.05 o
   9   1   7      142.88      156.65      6.64 o
  -9   2   7       30.29       32.79      3.80 o
  -8   2   7      604.51      620.93     13.39 o
  -7   2   7      509.78      531.96     21.03 o
  -6   2   7      328.22      326.99      7.29 o
  -5   2   7     1211.32     1171.74     19.32 o
  -4   2   7      447.54      424.04      7.86 o
  -3   2   7      343.00      328.44      6.33 o
  -2   2   7     1165.97     1189.12     20.26 o
  -1   2   7     5323.73     5580.03     92.33 o
   0   2   7     2960.18     3340.32     52.62 o
   1   2   7     5280.95     5622.33     80.63 o
   2   2   7     1177.51     1205.83     18.88 o
   3   2   7      348.72      346.48      6.09 o
   4   2   7      442.31      417.90      8.53 o
   5   2   7     1208.98     1163.65     20.23 o
   6   2   7      323.28      325.04      7.27 o
   7   2   7      517.86      535.51     14.70 o
   8   2   7      600.76      580.23     15.14 o
   9   2   7       27.83       32.09      3.41 o
  -8   3   7      148.35      161.09      5.35 o
  -7   3   7       26.48       23.73      2.31 o
  -6   3   7       51.30       52.15      2.94 o
  -5   3   7      512.30      499.65     11.75 o
  -4   3   7      104.42      110.06      2.84 o
  -3   3   7      343.80      340.55      6.61 o
  -2   3   7     1660.36     1569.52     25.10 o
  -1   3   7      109.03      114.26      2.64 o
   0   3   7        0.12        3.49      0.76 o
   1   3   7      118.18      128.40      2.37 o
   2   3   7     1634.81     1575.56     26.55 o
   3   3   7      346.14      355.40      6.02 o
   4   3   7      105.66      112.21      2.61 o
   5   3   7      505.89      500.18      9.36 o
   6   3   7       53.54       54.18      3.26 o
   7   3   7       26.05       22.35      2.66 o
   8   3   7      147.48      148.26      7.50 o
  -8   4   7      512.07      490.00     14.70 o
  -7   4   7       52.27       53.48      3.25 o
  -6   4   7      161.82      153.72      4.89 o
  -5   4   7      224.58      221.35      5.11 o
  -4   4   7      525.65      479.52      9.02 o
  -3   4   7     2716.92     2729.84     44.55 o
  -2   4   7     2792.66     2799.24     42.19 o
  -1   4   7      485.74      509.29      7.88 o
   0   4   7       13.44        7.13      0.83 o
   1   4   7      470.63      494.87      9.07 o
   2   4   7     2796.12     2755.32     46.37 o
   3   4   7     2672.99     2604.09     44.51 o
   4   4   7      512.39      441.03      8.13 o
   5   4   7      224.86      222.62      7.36 o
   6   4   7      159.12      148.59      4.62 o
   7   4   7       52.47       56.57      3.15 o
   8   4   7      519.43      497.19     12.17 o
  -8   5   7       70.80       76.81      4.20 o
  -7   5   7       90.99       82.74      4.07 o
  -6   5   7       64.86       69.17      3.17 o
  -5   5   7      130.60      119.31      3.52 o
  -4   5   7     1003.50      982.14     18.38 o
  -3   5   7       96.02       94.32      2.40 o
  -2   5   7     2638.96     2757.23     43.74 o
  -1   5   7        1.99        1.79      0.67 o
   0   5   7        7.42        4.77      0.81 o
   1   5   7        2.59        1.55      0.74 o
   2   5   7     2626.97     2782.09     44.20 o
   3   5   7      106.64       97.99      3.29 o
   4   5   7     1016.07     1015.36     16.81 o
   5   5   7      125.25      110.65      3.39 o
   6   5   7       67.74       72.46      3.59 o
   7   5   7       88.59       83.76      3.83 o
   8   5   7       72.01       67.72      3.87 o
  -8   6   7       60.20       64.54      5.02 o
  -7   6   7       95.01       88.76      4.27 o
  -6   6   7       81.72       79.06      3.22 o
  -5   6   7       59.36       59.14      2.63 o
  -4   6   7       14.22       16.23      1.55 o
  -3   6   7     2133.79     2002.38     32.36 o
  -2   6   7     1534.49     1602.27     25.80 o
  -1   6   7     2074.53     2027.47     31.26 o
   0   6   7      420.37      408.93      6.90 o
   1   6   7     2081.27     2065.44     32.86 o
   2   6   7     1549.61     1607.05     27.18 o
   3   6   7     2135.26     2046.02     34.24 o
   4   6   7       16.54       23.31      1.56 o
   5   6   7       61.71       61.22      2.73 o
   6   6   7       82.64       78.89      3.57 o
   7   6   7       95.72       88.20      3.79 o
   8   6   7       61.05       60.11      3.86 o
  -8   7   7       20.91       23.19      2.92 o
  -7   7   7       54.27       47.92      3.38 o
  -6   7   7        5.58        6.45      1.59 o
  -5   7   7      118.65      117.98      4.64 o
  -4   7   7      967.75      938.52     17.58 o
  -3   7   7       20.81       20.88      1.38 o
  -2   7   7       31.64       32.53      1.52 o
  -1   7   7     1095.21     1076.55     16.92 o
   0   7   7     1659.16     1632.61     25.15 o
   1   7   7     1107.53     1082.88     17.84 o
   2   7   7       30.24       31.75      1.61 o
   3   7   7       23.10       23.93      1.50 o
   4   7   7      970.75      940.77     16.64 o
   5   7   7      116.26      122.07      3.83 o
   6   7   7        5.38        6.30      1.77 o
   7   7   7       53.49       47.26      3.53 o
   8   7   7       19.81       21.04      3.16 o
  -7   8   7      142.09      149.74      6.12 o
  -6   8   7      162.28      143.40      4.60 o
  -5   8   7       80.72       88.14      4.74 o
  -4   8   7       18.65       16.93      1.74 o
  -3   8   7     1422.60     1390.62     23.93 o
  -2   8   7      467.11      445.65      8.42 o
  -1   8   7      146.63      150.49      3.71 o
   0   8   7     1716.62     1691.62     26.15 o
   1   8   7      142.14      137.53      3.12 o
   2   8   7      462.22      443.91      8.06 o
   3   8   7     1413.23     1396.09     22.95 o
   4   8   7       19.12       17.78      1.86 o
   5   8   7       79.64       83.78      4.05 o
   6   8   7      168.24      152.64      5.48 o
   7   8   7      142.01      149.07      5.96 o
  -7   9   7      115.93      133.26      7.08 o
  -6   9   7      123.48      113.06      5.67 o
  -5   9   7      167.21      165.70      5.06 o
  -4   9   7       79.69       83.11      3.91 o
  -3   9   7       63.21       69.20      2.64 o
  -2   9   7      265.87      261.24      5.53 o
  -1   9   7      558.24      555.95     10.05 o
   0   9   7      143.45      148.15      3.24 o
   1   9   7      540.17      524.06      9.06 o
   2   9   7      264.35      260.16      5.03 o
   3   9   7       62.58       68.48      2.75 o
   4   9   7       80.50       77.12      5.30 o
   5   9   7      165.44      166.80      5.68 o
   6   9   7      123.84      104.89      6.96 o
   7   9   7      114.27      132.19      7.27 o
  -7  10   7       38.66       38.07      3.81 o
  -6  10   7      878.78      881.33     24.13 o
  -5  10   7       59.89       57.52      3.23 o
  -4  10   7      120.23      127.05      8.85 o
  -3  10   7      102.85      108.99      3.56 o
  -2  10   7       48.56       59.60      2.42 o
  -1  10   7      164.25      155.52      3.93 o
   0  10   7      405.29      411.20      7.64 o
   1  10   7      162.28      156.21      3.71 o
   2  10   7       45.92       52.59      2.51 o
   3  10   7      106.28      109.04      3.82 o
   4  10   7      123.49      114.98      4.38 o
   5  10   7       59.29       49.93      3.55 o
   6  10   7      886.53      938.85     24.49 o
   7  10   7       37.73       32.34      3.57 o
  -6  11   7       82.71       76.72      4.14 o
  -5  11   7      176.14      188.01      5.83 o
  -4  11   7       49.44       49.93      3.04 o
  -3  11   7      242.20      234.89      6.28 o
  -2  11   7      220.34      223.28      5.04 o
  -1  11   7      505.41      490.39     10.48 o
   0  11   7      190.63      176.76      5.08 o
   1  11   7      508.23      490.17      9.61 o
   2  11   7      218.15      205.48      5.10 o
   3  11   7      239.40      245.24      6.85 o
   4  11   7       50.76       55.58      3.52 o
   5  11   7      180.71      190.97      5.95 o
   6  11   7       84.68       75.28      4.21 o
  -6  12   7      209.88      216.76      8.30 o
  -5  12   7      643.76      620.33     15.06 o
  -4  12   7       11.17       13.98      2.28 o
  -3  12   7      111.51      106.63      4.28 o
  -2  12   7       47.07       48.40      2.87 o
  -1  12   7      234.78      216.89      5.94 o
   0  12   7      280.29      271.67      8.37 o
   1  12   7      236.34      214.64      7.85 o
   2  12   7       47.24       39.57      2.53 o
   3  12   7      114.97      110.22      4.35 o
   4  12   7       10.13        9.62      2.26 o
   5  12   7      643.45      640.91     16.59 o
   6  12   7      211.01      220.88      6.90 o
  -5  13   7       79.48       83.66      4.38 o
  -4  13   7       24.24       23.45      3.20 o
  -3  13   7       87.39       94.32      5.05 o
  -2  13   7       14.54       13.36      2.18 o
  -1  13   7      375.32      382.79      9.23 o
   0  13   7       79.30       81.29      4.91 o
   1  13   7      366.66      383.67      9.27 o
   2  13   7       13.47       10.50      2.27 o
   3  13   7       85.81       95.75      4.29 o
   4  13   7       24.23       25.18      3.02 o
   5  13   7       77.15       78.61      4.44 o
  -4  14   7      162.82      165.59      7.07 o
  -3  14   7      178.23      164.75      6.91 o
  -2  14   7       84.86       85.20      4.15 o
  -1  14   7      250.29      264.89      7.32 o
   0  14   7       49.40       54.71      3.41 o
   1  14   7      252.22      280.46      9.60 o
   2  14   7       85.85       83.03      4.83 o
   3  14   7      174.27      189.50      7.09 o
   4  14   7      163.22      164.85      5.96 o
  -3  15   7       29.69       23.46      3.58 o
  -2  15   7       16.76       16.87      2.80 o
  -1  15   7       60.12       61.23      3.80 o
   0  15   7       19.71       24.53      2.77 o
   1  15   7       60.83       64.41      5.16 o
   2  15   7       16.13       18.51      3.22 o
   3  15   7       30.13       29.26      3.53 o
   0   0   8      340.92      308.01      7.50 o
   1   0   8     8428.42     9211.75    137.94 o
   2   0   8      110.12      117.94      2.48 o
   3   0   8      342.85      311.36      6.41 o
   4   0   8      858.40      866.25     15.28 o
   5   0   8       65.54       61.53      3.08 o
   6   0   8     2574.32     2638.92     44.82 o
   7   0   8      230.92      215.70      8.51 o
   8   0   8       36.57       34.35      3.40 o
  -8   1   8      162.35      172.80      5.63 o
  -7   1   8      441.68      475.06      9.76 o
  -6   1   8      215.90      202.05      4.87 o
  -5   1   8      885.62      880.53     16.83 o
  -4   1   8      124.26      125.39      2.85 o
  -3   1   8      301.60      322.81      5.85 o
  -2   1   8        3.33        6.30      0.82 o
  -1   1   8      258.32      269.57      4.90 o
   0   1   8     2465.93     2486.07     37.78 o
   1   1   8      274.34      290.43      4.91 o
   2   1   8        2.81        6.14      0.68 o
   3   1   8      300.14      320.11      5.91 o
   4   1   8      116.59      119.90      3.54 o
   5   1   8      885.08      899.72     16.66 o
   6   1   8      214.61      196.44      6.34 o
   7   1   8      430.63      427.00     10.96 o
   8   1   8      169.01      173.49      6.91 o
  -8   2   8      278.41      294.10     13.95 o
  -7   2   8      985.59      966.02     18.96 o
  -6   2   8      189.16      176.45      4.74 o
  -5   2   8     1060.24      990.96     19.86 o
  -4   2   8        2.98        7.06      0.98 o
  -3   2   8      854.64      801.88     13.52 o
  -2   2   8     1373.66     1434.40     23.94 o
  -1   2   8     1026.97     1113.56     18.17 o
   0   2   8     3681.70     3790.02     57.20 o
   1   2   8     1041.46     1112.59     17.28 o
   2   2   8     1363.09     1401.87     21.80 o
   3   2   8      869.16      811.95     13.47 o
   4   2   8        3.29        8.83      1.04 o
   5   2   8     1053.44     1017.13     19.85 o
   6   2   8      177.81      174.86      5.04 o
   7   2   8      986.27     1010.82     22.87 o
   8   2   8      281.17      278.12      8.77 o
  -8   3   8       12.19       11.48      2.39 o
  -7   3   8       35.55       39.53      2.83 o
  -6   3   8      410.57      394.72      8.55 o
  -5   3   8      147.90      153.45      4.34 o
  -4   3   8      466.00      469.71      8.81 o
  -3   3   8       76.48       80.31      2.32 o
  -2   3   8      612.27      610.30     11.19 o
  -1   3   8      993.91      987.75     16.88 o
   0   3   8       38.43       48.02      1.53 o
   1   3   8      960.31      971.56     14.65 o
   2   3   8      637.85      646.16     10.29 o
   3   3   8       75.21       75.53      2.03 o
   4   3   8      461.86      472.44      8.81 o
   5   3   8      145.25      146.22      4.32 o
   6   3   8      402.73      385.75      8.87 o
   7   3   8       36.93       36.25      2.95 o
   8   3   8       12.30       13.01      2.48 o
  -8   4   8      152.42      144.01      5.68 o
  -7   4   8      303.32      262.39     11.20 o
  -6   4   8       63.66       60.83      3.30 o
  -5   4   8      698.70      670.41     12.54 o
  -4   4   8      421.45      401.38      7.68 o
  -3   4   8     1572.64     1471.34     25.15 o
  -2   4   8     1305.14     1274.51     19.72 o
  -1   4   8      316.66      290.49      5.49 o
   0   4   8        1.38        2.93      0.78 o
   1   4   8      323.36      307.53      5.84 o
   2   4   8     1284.33     1264.54     21.79 o
   3   4   8     1579.68     1479.93     25.21 o
   4   4   8      419.58      391.12      7.77 o
   5   4   8      680.19      625.41     11.98 o
   6   4   8       62.98       70.52      4.14 o
   7   4   8      298.57      287.50      7.21 o
   8   4   8      149.55      149.06      7.25 o
  -8   5   8      257.12      247.73      8.52 o
  -7   5   8       47.42       41.49      3.10 o
  -6   5   8        5.45        4.32      1.61 o
  -5   5   8      123.57      115.53      4.33 o
  -4   5   8      323.01      306.79      6.57 o
  -3   5   8      219.97      202.78      4.39 o
  -2   5   8      954.25      949.04     15.67 o
  -1   5   8     1027.39     1010.11     15.68 o
   0   5   8      581.11      551.09      9.02 o
   1   5   8     1039.38      985.70     17.27 o
   2   5   8      953.39      956.35     17.43 o
   3   5   8      226.90      206.58      6.26 o
   4   5   8      313.24      298.66      6.25 o
   5   5   8      130.33      128.18      3.61 o
   6   5   8        6.07        3.13      1.55 o
   7   5   8       44.16       36.83      2.91 o
   8   5   8      255.57      241.15      7.03 o
  -8   6   8      245.38      233.69      7.35 o
  -7   6   8        6.26        3.86      1.81 o
  -6   6   8       28.68       30.58      2.58 o
  -5   6   8       26.35       34.48      2.20 o
  -4   6   8       84.91       85.11      3.01 o
  -3   6   8      747.65      727.32     13.82 o
  -2   6   8     1670.25     1588.53     25.37 o
  -1   6   8      655.78      623.07      9.99 o
   0   6   8      213.24      215.58      5.38 o
   1   6   8      646.82      597.96     10.53 o
   2   6   8     1662.97     1555.13     25.65 o
   3   6   8      745.11      737.30     12.61 o
   4   6   8       85.07       89.21      3.69 o
   5   6   8       26.69       31.48      2.17 o
   6   6   8       29.06       27.79      2.32 o
   7   6   8        5.79        6.41      1.99 o
   8   6   8      241.88      242.63     10.04 o
  -7   7   8       99.92       95.88      4.62 o
  -6   7   8       45.07       44.46      2.85 o
  -5   7   8      210.34      210.37      5.32 o
  -4   7   8       64.99       70.27      2.87 o
  -3   7   8      343.48      327.82      7.03 o
  -2   7   8      551.02      522.58      9.27 o
  -1   7   8      356.20      361.75      6.50 o
   0   7   8      270.99      222.94      4.24 o
   1   7   8      346.90      342.96      6.51 o
   2   7   8      550.55      538.47      9.43 o
   3   7   8      335.72      309.12      6.18 o
   4   7   8       63.83       68.42      2.68 o
   5   7   8      212.42      214.85      7.58 o
   6   7   8       44.45       40.84      2.74 o
   7   7   8       97.41       89.46      4.74 o
  -7   8   8      105.41      111.27      5.30 o
  -6   8   8       27.33       30.08      2.71 o
  -5   8   8      121.78      130.34      4.23 o
  -4   8   8      725.18      765.21     14.78 o
  -3   8   8      130.37      118.39      3.62 o
  -2   8   8      365.09      336.00      6.75 o
  -1   8   8     1171.97     1091.37     19.16 o
   0   8   8       73.93       89.43      2.40 o
   1   8   8     1155.66     1110.99     17.49 o
   2   8   8      364.96      343.23      6.52 o
   3   8   8      128.39      115.97      3.23 o
   4   8   8      733.51      769.23     15.21 o
   5   8   8      126.58      133.37      5.09 o
   6   8   8       26.20       28.36      3.00 o
   7   8   8      106.39       96.67      5.49 o
  -7   9   8        5.42       13.15      3.20 o
  -6   9   8      221.33      243.90      6.53 o
  -5   9   8      106.14      103.59      3.88 o
  -4   9   8      299.74      290.19      7.22 o
  -3   9   8      436.16      441.33      9.80 o
  -2   9   8      527.77      488.35      9.41 o
  -1   9   8       75.16       78.52      2.69 o
   0   9   8      398.41      396.92      7.39 o
   1   9   8       76.51       81.26      2.43 o
   2   9   8      516.94      502.08      9.07 o
   3   9   8      438.42      442.04      8.81 o
   4   9   8      303.86      290.09      9.87 o
   5   9   8      106.71       91.43      4.53 o
   6   9   8      220.86      227.76      7.22 o
   7   9   8        5.65        6.69      2.56 o
  -6  10   8       15.54       15.20      2.58 o
  -5  10   8      188.27      178.37      6.15 o
  -4  10   8       91.72       93.89      4.30 o
  -3  10   8      297.90      291.74      7.31 o
  -2  10   8      304.27      298.86      6.45 o
  -1  10   8      109.04      105.22      3.22 o
   0  10   8      959.62      928.50     16.89 o
   1  10   8      108.22      110.21      3.15 o
   2  10   8      311.69      317.60      6.70 o
   3  10   8      295.43      308.21      7.05 o
   4  10   8       93.36       95.95      4.09 o
   5  10   8      197.35      188.50      6.31 o
   6  10   8       16.16       15.82      2.83 o
  -6  11   8       16.00       14.98      2.64 o
  -5  11   8       68.12       60.57      3.71 o
  -4  11   8       40.66       49.15      3.11 o
  -3  11   8       97.27       91.07      3.83 o
  -2  11   8      113.64      115.35      3.54 o
  -1  11   8       41.84       46.02      2.35 o
   0  11   8      716.20      705.59     14.98 o
   1  11   8       42.30       43.60      2.74 o
   2  11   8      111.22      109.66      4.02 o
   3  11   8      104.40       98.51      4.06 o
   4  11   8       39.86       51.37      3.26 o
   5  11   8       68.10       70.06      3.88 o
   6  11   8       16.21       17.50      2.62 o
  -5  12   8       72.55       75.85      4.25 o
  -4  12   8       79.66       82.59      4.05 o
  -3  12   8      226.97      226.10      6.29 o
  -2  12   8      135.92      147.35      4.53 o
  -1  12   8       33.44       33.33      2.70 o
   0  12   8        4.06        1.20      1.59 o
   1  12   8       35.04       37.22      2.72 o
   2  12   8      135.48      137.45      4.96 o
   3  12   8      231.87      223.95      6.34 o
   4  12   8       83.86       92.87      4.30 o
   5  12   8       74.25       80.23      4.38 o
  -4  13   8       16.24       18.04      2.96 o
  -3  13   8       94.71       97.86      5.25 o
  -2  13   8      202.08      224.42      6.40 o
  -1  13   8      138.62      134.26      4.86 o
   0  13   8       11.76       15.41      2.26 o
   1  13   8      138.59      136.43      5.32 o
   2  13   8      198.99      208.17      7.29 o
   3  13   8       90.66      101.48      4.45 o
   4  13   8       15.04       15.70      2.69 o
  -3  14   8      129.52      122.36      6.17 o
  -2  14   8       40.79       50.34      4.06 o
  -1  14   8        2.16        2.55      1.99 o
   0  14   8      121.52      127.35      5.21 o
   1  14   8        2.18       -0.84      1.96 o
   2  14   8       41.02       50.12      4.03 o
   3  14   8      132.18      146.36      5.92 o
  -2  15   8        0.35       -0.15      2.62 o
  -1  15   8        7.07        5.45      2.36 o
   0  15   8       65.88       66.86      4.02 o
   1  15   8        6.94        4.19      2.65 o
   2  15   8        0.52        0.43      2.68 o
   1   0   9     1551.90     1505.95     23.26 o
   2   0   9      739.72      717.91     11.52 o
   3   0   9      268.27      261.91      5.36 o
   4   0   9      132.06      135.37      3.62 o
   5   0   9     1696.23     1680.62     28.97 o
   6   0   9        0.06        1.44      1.40 o
   7   0   9        0.11        0.46      1.68 o
   8   0   9        5.75        6.11      2.47 o
  -8   1   9      117.03      115.61      5.55 o
  -7   1   9       34.13       40.33      2.89 o
  -6   1   9      172.23      176.68      5.26 o
  -5   1   9       80.39       86.49      3.11 o
  -4   1   9      702.81      699.13     13.14 o
  -3   1   9      511.10      503.37      8.51 o
  -2   1   9      532.42      520.94      8.60 o
  -1   1   9     1134.01     1113.20     17.59 o
   0   1   9       45.07       43.38      1.48 o
   1   1   9     1148.88     1139.41     18.29 o
   2   1   9      531.62      520.35      8.55 o
   3   1   9      483.47      466.08      8.51 o
   4   1   9      702.06      669.92     11.71 o
   5   1   9       78.49       78.78      2.83 o
   6   1   9      160.13      160.48      4.97 o
   7   1   9       33.35       38.32      3.05 o
   8   1   9      118.39      114.51      5.56 o
  -8   2   9      283.53      297.25      8.46 o
  -7   2   9      185.92      202.04      8.13 o
  -6   2   9      363.68      334.35      7.73 o
  -5   2   9      363.35      334.83      7.44 o
  -4   2   9     1248.59     1163.51     20.78 o
  -3   2   9      768.99      756.87     12.75 o
  -2   2   9     1997.77     2027.52     32.45 o
  -1   2   9       59.86       67.85      2.25 o
   0   2   9     1055.85     1025.38     16.06 o
   1   2   9       61.95       70.84      1.86 o
   2   2   9     1997.44     2015.44     30.87 o
   3   2   9      757.30      749.53     13.30 o
   4   2   9     1282.53     1208.67     19.64 o
   5   2   9      364.23      339.65      7.43 o
   6   2   9      362.79      364.85     13.04 o
   7   2   9      191.55      186.22      7.49 o
   8   2   9      280.00      299.30      9.18 o
  -8   3   9        7.27        8.07      2.43 o
  -7   3   9      233.13      245.53      7.58 o
  -6   3   9       44.99       46.96      2.66 o
  -5   3   9     1053.20     1030.33     19.48 o
  -4   3   9      102.51       93.49      2.77 o
  -3   3   9      583.40      550.91      9.92 o
  -2   3   9      178.64      183.03      3.77 o
  -1   3   9      196.84      183.14      3.98 o
   0   3   9       11.85        6.54      0.88 o
   1   3   9      201.68      188.33      3.54 o
   2   3   9      182.96      195.34      4.42 o
   3   3   9      567.87      530.08     10.55 o
   4   3   9      103.00       88.35      3.12 o
   5   3   9     1048.59     1028.96     21.96 o
   6   3   9       41.80       45.05      3.89 o
   7   3   9      241.85      240.07      7.12 o
   8   3   9        7.03        8.34      2.58 o
  -8   4   9      286.64      321.29     12.27 o
  -7   4   9       27.66       32.43      2.75 o
  -6   4   9      776.53      778.30     21.77 o
  -5   4   9      133.40      130.21      4.15 o
  -4   4   9     2855.65     2818.02     46.08 o
  -3   4   9      315.78      287.24      7.07 o
  -2   4   9     1311.18     1320.15     22.65 o
  -1   4   9      374.69      352.44      6.49 o
   0   4   9      955.36      937.21     15.36 o
   1   4   9      374.35      357.96      6.17 o
   2   4   9     1315.99     1318.68     22.69 o
   3   4   9      306.53      273.15      5.81 o
   4   4   9     2838.93     2676.58     56.10 o
   5   4   9      133.33      127.80      3.89 o
   6   4   9      775.41      766.76     16.88 o
   7   4   9       28.73       34.21      3.52 o
   8   4   9      286.90      298.66      8.21 o
  -8   5   9       32.94       29.60      3.02 o
  -7   5   9       53.54       60.21      3.74 o
  -6   5   9       41.35       41.03      2.97 o
  -5   5   9       42.45       39.52      2.76 o
  -4   5   9        3.43        3.42      1.19 o
  -3   5   9      404.30      372.63      7.66 o
  -2   5   9      576.40      559.31      9.59 o
  -1   5   9      334.62      293.88      5.13 o
   0   5   9     2152.17     2080.13     35.00 o
   1   5   9      328.10      269.60      5.68 o
   2   5   9      569.46      551.76     10.26 o
   3   5   9      398.27      371.82      7.37 o
   4   5   9        3.15        3.73      1.24 o
   5   5   9       44.91       48.81      2.53 o
   6   5   9       41.41       41.02      2.83 o
   7   5   9       55.57       57.62      6.66 o
   8   5   9       34.16       32.33      3.26 o
  -7   6   9      194.75      187.45      6.27 o
  -6   6   9      167.01      172.90      6.95 o
  -5   6   9      433.76      426.67      8.92 o
  -4   6   9      151.09      128.83      4.06 o
  -3   6   9      204.22      211.49      4.97 o
  -2   6   9     3025.52     3080.33     48.13 o
  -1   6   9     1361.38     1377.37     21.51 o
   0   6   9      369.21      376.90      6.90 o
   1   6   9     1366.71     1384.44     22.66 o
   2   6   9     2991.14     2984.24     50.83 o
   3   6   9      206.50      208.23      4.57 o
   4   6   9      148.51      132.33      3.49 o
   5   6   9      422.84      417.17      8.98 o
   6   6   9      166.65      175.86      5.62 o
   7   6   9      197.96      197.14     10.13 o
  -7   7   9       36.89       35.53      3.19 o
  -6   7   9      434.56      437.80     10.88 o
  -5   7   9      169.74      166.63      4.69 o
  -4   7   9      122.42      109.72      3.64 o
  -3   7   9      742.59      737.72     14.11 o
  -2   7   9      276.05      287.65      5.61 o
  -1   7   9      156.96      146.79      3.57 o
   0   7   9        3.07        2.73      0.89 o
   1   7   9      155.05      144.69      3.43 o
   2   7   9      264.99      289.05      5.87 o
   3   7   9      746.90      735.02     12.82 o
   4   7   9      122.10      113.18      3.54 o
   5   7   9      171.86      168.29      4.76 o
   6   7   9      430.66      433.52      9.54 o
   7   7   9       37.07       34.89      3.39 o
  -7   8   9      292.19      291.77      8.36 o
  -6   8   9      176.36      160.63      5.89 o
  -5   8   9      470.83      485.17     10.15 o
  -4   8   9     1161.51     1149.41     22.00 o
  -3   8   9      298.71      293.35      6.85 o
  -2   8   9      772.45      721.33     13.01 o
  -1   8   9      206.17      221.60      4.85 o
   0   8   9      276.24      255.78      5.19 o
   1   8   9      207.61      212.65      4.35 o
   2   8   9      768.75      712.89     12.48 o
   3   8   9      306.02      320.01      6.47 o
   4   8   9     1168.88     1217.48     23.78 o
   5   8   9      470.20      471.87     12.63 o
   6   8   9      174.98      182.14     10.35 o
   7   8   9      292.23      278.14      9.09 o
  -7   9   9       79.23       82.95      4.74 o
  -6   9   9       55.58       57.24      3.79 o
  -5   9   9      208.99      210.64      5.57 o
  -4   9   9      157.76      157.52      4.65 o
  -3   9   9      208.10      199.56      5.55 o
  -2   9   9      118.79      106.30      3.36 o
  -1   9   9      110.63      112.48      3.33 o
   0   9   9      177.92      162.22      4.01 o
   1   9   9      114.75      116.86      3.35 o
   2   9   9      115.32      114.61      3.10 o
   3   9   9      206.35      204.74      5.01 o
   4   9   9      161.23      155.76      5.53 o
   5   9   9      207.98      202.40      6.56 o
   6   9   9       52.24       54.21      3.90 o
   7   9   9       75.26       75.38      4.82 o
  -6  10   9      109.61      107.55      5.52 o
  -5  10   9      284.82      270.94      7.16 o
  -4  10   9      356.68      326.93      8.15 o
  -3  10   9       83.24       80.30      3.58 o
  -2  10   9      931.58      918.48     16.44 o
  -1  10   9      474.26      471.39      9.15 o
   0  10   9        3.03        5.71      1.38 o
   1  10   9      470.57      465.77      9.29 o
   2  10   9      921.69      905.31     16.73 o
   3  10   9       83.54       81.80      3.51 o
   4  10   9      363.95      340.77     10.83 o
   5  10   9      287.14      253.86      7.77 o
   6  10   9      110.44      103.84      5.25 o
  -6  11   9       23.14       23.09      3.22 o
  -5  11   9      101.39       91.40      4.37 o
  -4  11   9      211.83      209.15      6.09 o
  -3  11   9       39.41       33.74      2.67 o
  -2  11   9       37.14       33.79      2.44 o
  -1  11   9       12.54       18.28      1.82 o
   0  11   9      486.62      493.24     11.12 o
   1  11   9       11.68       12.84      2.03 o
   2  11   9       35.14       34.14      2.49 o
   3  11   9       41.46       37.92      2.92 o
   4  11   9      207.52      209.31      6.25 o
   5  11   9      100.93       92.41      4.49 o
   6  11   9       22.72       22.53      3.00 o
  -5  12   9      178.96      183.85      6.11 o
  -4  12   9       22.97       31.91      2.97 o
  -3  12   9       81.40       87.08      4.05 o
  -2  12   9      570.32      551.69     15.34 o
  -1  12   9      461.02      442.99     10.23 o
   0  12   9       79.60       91.39      4.26 o
   1  12   9      454.94      429.62     10.23 o
   2  12   9      574.32      571.32     13.47 o
   3  12   9       83.57       84.09      4.43 o
   4  12   9       25.22       29.71      3.02 o
   5  12   9      178.98      174.76      6.73 o
  -4  13   9       21.74       26.12      3.27 o
  -3  13   9       24.25       26.54      3.30 o
  -2  13   9      187.23      179.98      8.06 o
  -1  13   9       53.97       46.39      3.34 o
   0  13   9        5.69        7.98      2.29 o
   1  13   9       54.05       52.84      3.49 o
   2  13   9      193.26      179.88      9.00 o
   3  13   9       24.52       29.21      3.19 o
   4  13   9       22.33       24.74      3.20 o
  -3  14   9      145.00      159.63     10.01 o
  -2  14   9      124.90      124.45      6.05 o
  -1  14   9       77.91       76.48      4.08 o
   0  14   9       70.66       66.37      3.79 o
   1  14   9       74.20       73.40      4.33 o
   2  14   9      127.33      137.17      6.23 o
   3  14   9      150.47      178.17      7.15 o
  -1  15   9      119.24      125.83      5.72 o
   0  15   9        4.37        6.64      2.48 o
   1  15   9      120.41      115.65      5.91 o
   0   0  10      718.68      689.07     15.75 o
   1   0  10     2094.94     2261.45     34.59 o
   2   0  10     1435.99     1394.86     21.65 o
   3   0  10     1006.67      972.48     17.99 o
   4   0  10     1174.30     1124.50     21.99 o
   5   0  10      212.25      213.46      5.31 o
   6   0  10      707.03      708.94     16.07 o
   7   0  10        3.45        1.76      1.86 o
   8   0  10      578.10      592.26     15.30 o
  -8   1  10       85.75       83.80      5.07 o
  -7   1  10       44.84       45.60      3.45 o
  -6   1  10       50.29       57.30      3.61 o
  -5   1  10      165.33      148.92      4.28 o
  -4   1  10      308.53      305.82      8.39 o
  -3   1  10      155.30      162.13      3.54 o
  -2   1  10       83.05       80.43      2.16 o
  -1   1  10      620.37      651.62     10.78 o
   0   1  10      252.98      307.97      5.47 o
   1   1  10      644.02      678.36     10.79 o
   2   1  10       90.72       83.48      2.13 o
   3   1  10      158.96      165.67      3.84 o
   4   1  10      307.95      308.34      7.92 o
   5   1  10      172.86      155.30      4.41 o
   6   1  10       51.22       54.05      3.11 o
   7   1  10       44.19       45.15      3.34 o
   8   1  10       82.30       81.11      4.93 o
  -8   2  10      209.27      201.62      8.17 o
  -7   2  10      249.82      250.61      6.83 o
  -6   2  10       86.21       94.87      3.63 o
  -5   2  10      616.13      585.82     11.82 o
  -4   2  10      704.40      681.33     13.29 o
  -3   2  10      980.93      952.94     15.82 o
  -2   2  10      409.98      399.18      7.20 o
  -1   2  10     3432.34     3548.80     53.05 o
   0   2  10      636.23      602.83      9.87 o
   1   2  10     3416.60     3440.30     52.97 o
   2   2  10      400.34      396.21      6.76 o
   3   2  10      990.21      942.31     16.69 o
   4   2  10      701.44      681.50     13.25 o
   5   2  10      604.86      588.14     11.79 o
   6   2  10       86.33       87.68      3.59 o
   7   2  10      246.49      241.99      7.18 o
   8   2  10      216.53      210.08      6.93 o
  -8   3  10      104.62       99.59      5.42 o
  -7   3  10      342.70      337.81     14.33 o
  -6   3  10      671.55      625.57     12.89 o
  -5   3  10      183.75      180.95      4.84 o
  -4   3  10       55.00       57.12      2.64 o
  -3   3  10       74.77       76.14      2.38 o
  -2   3  10      665.86      675.55     12.12 o
  -1   3  10      177.03      172.57      3.61 o
   0   3  10        0.16        1.39      0.79 o
   1   3  10      188.13      187.25      3.57 o
   2   3  10      661.30      671.67     11.57 o
   3   3  10       71.23       73.73      2.80 o
   4   3  10       53.81       53.57      2.83 o
   5   3  10      180.44      185.89      4.91 o
   6   3  10      687.28      642.19     13.52 o
   7   3  10      346.71      339.38      9.06 o
   8   3  10      107.18      100.62      5.05 o
  -8   4  10        2.76        2.47      2.48 o
  -7   4  10      625.74      627.99     14.61 o
  -6   4  10       12.31       14.61      2.15 o
  -5   4  10      901.21      839.32     17.69 o
  -4   4  10      236.72      231.25      5.15 o
  -3   4  10      966.39      894.14     15.95 o
  -2   4  10      486.10      472.36      8.29 o
  -1   4  10      717.78      704.98     12.49 o
   0   4  10     3467.31     3524.19     58.12 o
   1   4  10      728.11      690.81     11.27 o
   2   4  10      485.64      463.00      8.44 o
   3   4  10      973.10      912.48     16.92 o
   4   4  10      233.55      235.58      5.58 o
   5   4  10      907.06      893.58     19.80 o
   6   4  10       12.84       13.08      2.17 o
   7   4  10      626.80      624.42     14.52 o
   8   4  10        2.99        2.95      2.50 o
  -7   5  10      276.10      289.95      8.64 o
  -6   5  10      102.13       88.32      5.52 o
  -5   5  10        1.15        2.81      1.66 o
  -4   5  10      373.45      367.97      8.87 o
  -3   5  10       76.28       75.94      2.63 o
  -2   5  10      285.79      295.52      5.63 o
  -1   5  10      541.81      532.19      8.96 o
   0   5  10     1490.68     1485.09     25.02 o
   1   5  10      552.23      532.31      9.89 o
   2   5  10      286.13      288.92      6.08 o
   3   5  10       75.33       72.84      2.73 o
   4   5  10      378.11      382.54      7.69 o
   5   5  10        1.59        1.37      1.60 o
   6   5  10      101.95       95.04      4.67 o
   7   5  10      276.47      270.41     10.17 o
  -7   6  10      203.62      195.99      9.26 o
  -6   6  10      877.27      901.68     19.97 o
  -5   6  10      314.55      324.49      8.36 o
  -4   6  10      622.39      615.52     12.22 o
  -3   6  10       44.98       50.54      2.40 o
  -2   6  10      537.84      494.11      9.44 o
  -1   6  10     1726.51     1791.66     28.61 o
   0   6  10     1400.15     1262.39     22.02 o
   1   6  10     1727.47     1748.62     28.86 o
   2   6  10      531.72      512.56      9.14 o
   3   6  10       39.35       40.56      2.08 o
   4   6  10      617.94      627.35     11.24 o
   5   6  10      314.25      313.82      7.89 o
   6   6  10      882.44      903.32     19.88 o
   7   6  10      206.11      201.40      7.49 o
  -7   7  10      117.87      125.84      5.90 o
  -6   7  10       12.49       13.59      2.46 o
  -5   7  10      141.46      139.41      5.60 o
  -4   7  10      193.28      195.97      5.06 o
  -3   7  10       98.77       83.32      3.98 o
  -2   7  10      622.26      628.78     11.65 o
  -1   7  10      560.89      523.10      9.35 o
   0   7  10       61.75       63.73      2.32 o
   1   7  10      559.78      528.34      9.46 o
   2   7  10      623.00      633.17     11.19 o
   3   7  10       96.48       84.52      2.85 o
   4   7  10      198.67      196.91      4.69 o
   5   7  10      140.61      147.94      6.10 o
   6   7  10       12.42       15.33      2.43 o
   7   7  10      120.91      126.11      6.18 o
  -7   8  10      223.67      213.49      7.56 o
  -6   8  10      320.86      307.34      8.69 o
  -5   8  10       36.01       40.71      2.75 o
  -4   8  10      281.31      261.90      6.47 o
  -3   8  10     1392.02     1339.32     25.05 o
  -2   8  10      136.22      149.71      4.25 o
  -1   8  10      339.38      308.91      6.48 o
   0   8  10      218.95      202.67      4.72 o
   1   8  10      346.46      317.47      6.60 o
   2   8  10      137.40      158.24      3.84 o
   3   8  10     1384.76     1383.93     22.82 o
   4   8  10      285.42      284.70      6.32 o
   5   8  10       34.33       36.19      3.06 o
   6   8  10      322.17      322.74      9.10 o
   7   8  10      223.64      231.17     12.49 o
  -6   9  10       44.37       53.50      3.80 o
  -5   9  10        8.35        6.78      1.96 o
  -4   9  10      531.57      555.15     11.47 o
  -3   9  10      143.53      143.07      4.62 o
  -2   9  10       79.50       76.04      3.42 o
  -1   9  10      661.69      648.90     11.97 o
   0   9  10        9.97        6.21      1.32 o
   1   9  10      663.86      637.33     11.46 o
   2   9  10       80.58       81.12      2.87 o
   3   9  10      138.64      140.33      4.22 o
   4   9  10      536.10      559.06     23.03 o
   5   9  10        7.75        9.53      2.62 o
   6   9  10       44.42       55.09      4.06 o
  -6  10  10       24.16       24.37      3.80 o
  -5  10  10       82.33       80.92      4.06 o
  -4  10  10       97.31       99.73      4.23 o
  -3  10  10      952.66      964.39     20.64 o
  -2  10  10      204.87      197.52      5.53 o
  -1  10  10       56.83       57.15      2.61 o
   0  10  10      387.41      388.03      7.92 o
   1  10  10       56.87       57.97      2.70 o
   2  10  10      194.94      190.60      5.32 o
   3  10  10      958.34      956.42     19.65 o
   4  10  10       97.95      105.95      4.82 o
   5  10  10       81.38       84.60      5.89 o
   6  10  10       23.81       25.71      3.43 o
  -5  11  10       33.36       32.63      3.11 o
  -4  11  10      108.95       97.62      4.33 o
  -3  11  10      204.34      213.91      6.09 o
  -2  11  10       24.40       24.67      2.48 o
  -1  11  10       17.92       18.28      1.97 o
   0  11  10        7.99        8.71      1.80 o
   1  11  10       16.03       18.21      2.23 o
   2  11  10       24.06       20.84      2.54 o
   3  11  10      199.79      204.57      6.78 o
   4  11  10      106.19      103.18      4.51 o
   5  11  10       33.22       38.65      3.37 o
  -4  12  10      188.91      188.34      6.09 o
  -3  12  10      315.08      311.58      8.09 o
  -2  12  10      119.73      122.12      5.06 o
  -1  12  10      239.13      225.01      6.92 o
   0  12  10      241.56      258.53      7.04 o
   1  12  10      242.10      226.25      6.47 o
   2  12  10      122.03      114.57      5.24 o
   3  12  10      319.91      312.14      8.93 o
   4  12  10      193.31      204.56      9.99 o
  -3  13  10       43.53       44.90      4.03 o
  -2  13  10       17.85       15.57      3.07 o
  -1  13  10       87.44       88.85      4.70 o
   0  13  10        9.58        9.63      2.29 o
   1  13  10       87.43       90.54      4.33 o
   2  13  10       18.03       13.47      2.96 o
   3  13  10       40.10       37.71      3.92 o
  -2  14  10       54.99       55.63      4.56 o
  -1  14  10      245.37      232.01      9.64 o
   0  14  10      247.09      258.91      7.79 o
   1  14  10      250.29      239.82      8.15 o
   2  14  10       55.28       62.08      4.54 o
   1   0  11      510.90      504.12      8.49 o
   2   0  11      136.08      132.90      2.96 o
   3   0  11      956.07      862.69     15.39 o
   4   0  11      120.36      121.14      3.48 o
   5   0  11        6.82        4.52      2.01 o
   6   0  11        6.87        3.77      1.94 o
   7   0  11       99.35       93.87      4.66 o
   8   0  11      274.31      295.21     10.87 o
  -8   1  11       56.18       61.31      5.00 o
  -7   1  11       42.62       43.42      3.44 o
  -6   1  11       49.55       54.26      3.56 o
  -5   1  11      117.59      115.56      4.49 o
  -4   1  11      731.77      725.81     14.58 o
  -3   1  11      424.87      425.72      8.26 o
  -2   1  11       31.92       38.11      1.62 o
  -1   1  11      495.21      479.55      8.14 o
   0   1  11      824.24      812.82     13.10 o
   1   1  11      502.49      485.32      8.19 o
   2   1  11       34.30       43.83      1.60 o
   3   1  11      434.38      423.40      8.21 o
   4   1  11      749.07      692.62     14.70 o
   5   1  11      117.51      107.60      4.12 o
   6   1  11       48.20       50.72      3.00 o
   7   1  11       42.75       43.78      3.20 o
   8   1  11       54.23       49.84      3.85 o
  -8   2  11        3.28        4.55      2.77 o
  -7   2  11       53.58       52.43      3.68 o
  -6   2  11       32.01       30.78      2.64 o
  -5   2  11       13.07       14.81      1.77 o
  -4   2  11      424.51      397.03      8.42 o
  -3   2  11     1063.38     1020.44     17.93 o
  -2   2  11      407.32      379.08      6.72 o
  -1   2  11      624.90      621.38     10.29 o
   0   2  11     2063.53     2035.75     31.33 o
   1   2  11      630.61      622.50     10.24 o
   2   2  11      402.63      384.63      7.04 o
   3   2  11     1063.21      994.04     20.06 o
   4   2  11      418.55      392.48      8.43 o
   5   2  11       13.41       11.85      1.83 o
   6   2  11       32.97       27.29      2.43 o
   7   2  11       50.15       49.35      3.50 o
   8   2  11        3.48        4.66      2.57 o
  -7   3  11       18.91       26.26      2.85 o
  -6   3  11      170.98      157.18      4.90 o
  -5   3  11      243.66      249.13      6.16 o
  -4   3  11       70.55       76.92      3.58 o
  -3   3  11      307.41      302.76      5.92 o
  -2   3  11     1361.00     1341.44     22.18 o
  -1   3  11      583.70      569.07      9.62 o
   0   3  11      189.88      202.93      4.03 o
   1   3  11      589.53      585.55      9.57 o
   2   3  11     1371.55     1355.27     24.65 o
   3   3  11      302.38      300.28      7.06 o
   4   3  11       69.97       73.59      3.07 o
   5   3  11      243.31      258.58      6.41 o
   6   3  11      168.98      164.73      6.81 o
   7   3  11       20.99       20.09      2.83 o
  -7   4  11      126.01      129.98      6.23 o
  -6   4  11      578.02      587.62     13.98 o
  -5   4  11      209.27      205.75      5.44 o
  -4   4  11      184.78      181.03      4.97 o
  -3   4  11      432.46      411.73      8.03 o
  -2   4  11       64.27       70.30      2.67 o
  -1   4  11     1220.47     1177.21     19.32 o
   0   4  11      145.70      132.45      3.15 o
   1   4  11     1238.11     1166.20     19.39 o
   2   4  11       67.19       69.64      2.54 o
   3   4  11      429.89      410.93      8.59 o
   4   4  11      175.58      162.40      4.61 o
   5   4  11      210.57      202.86      5.43 o
   6   4  11      586.62      589.91     13.61 o
   7   4  11      126.62      131.28      5.52 o
  -7   5  11      188.77      175.69      6.07 o
  -6   5  11       19.96       22.26      2.49 o
  -5   5  11       23.95       26.74      2.62 o
  -4   5  11      251.78      242.49      6.77 o
  -3   5  11      617.32      593.10     11.19 o
  -2   5  11        4.90        6.08      1.25 o
  -1   5  11      173.04      167.26      3.98 o
   0   5  11      293.67      314.76      5.76 o
   1   5  11      172.93      164.33      5.91 o
   2   5  11        3.55        3.55      1.24 o
   3   5  11      624.39      611.67     11.33 o
   4   5  11      253.53      255.22      7.69 o
   5   5  11       25.67       30.15      2.47 o
   6   5  11       19.81       19.11      2.66 o
   7   5  11      189.44      195.97     11.24 o
  -7   6  11      257.82      286.29      8.02 o
  -6   6  11      288.69      269.43      7.94 o
  -5   6  11     1442.45     1371.75     31.20 o
  -4   6  11       25.46       21.71      1.99 o
  -3   6  11      521.53      467.24      9.79 o
  -2   6  11      133.57      128.33      3.76 o
  -1   6  11      525.73      504.69      9.17 o
   0   6  11      289.96      289.19      5.75 o
   1   6  11      529.09      525.90      9.35 o
   2   6  11      131.99      131.39      4.43 o
   3   6  11      523.93      498.17     10.53 o
   4   6  11       24.55       22.05      1.89 o
   5   6  11     1438.85     1468.53     26.29 o
   6   6  11      293.14      293.23      7.53 o
   7   6  11      263.44      277.85      9.68 o
  -7   7  11       42.17       49.41      3.87 o
  -6   7  11      131.70      140.67      5.53 o
  -5   7  11       51.72       52.81      3.50 o
  -4   7  11      229.14      226.88      6.05 o
  -3   7  11       14.48       18.49      1.93 o
  -2   7  11      138.59      131.90      3.91 o
  -1   7  11      569.53      567.12      9.93 o
   0   7  11       14.01       13.53      1.70 o
   1   7  11      570.95      545.01     10.61 o
   2   7  11      137.29      124.91      3.51 o
   3   7  11       12.96       16.18      1.65 o
   4   7  11      229.10      222.60      5.19 o
   5   7  11       53.34       54.57      3.15 o
   6   7  11      132.53      136.18      4.95 o
   7   7  11       40.48       44.20      4.24 o
  -6   8  11       78.31       77.70      5.80 o
  -5   8  11      297.42      272.44      7.90 o
  -4   8  11      414.18      422.91      9.15 o
  -3   8  11      245.31      249.05      6.50 o
  -2   8  11      186.72      175.82      4.74 o
  -1   8  11      689.09      698.13     12.75 o
   0   8  11      695.86      680.53     12.60 o
   1   8  11      689.32      681.26     12.88 o
   2   8  11      178.41      181.03      4.89 o
   3   8  11      248.02      247.25      5.47 o
   4   8  11      412.58      420.96      9.63 o
   5   8  11      302.67      292.54      8.27 o
   6   8  11       77.28       78.17      4.67 o
  -6   9  11       91.17       94.01      4.84 o
  -5   9  11      207.95      228.75      6.93 o
  -4   9  11        5.22        6.41      1.96 o
  -3   9  11       99.88       94.12      3.94 o
  -2   9  11      134.30      136.80      4.64 o
  -1   9  11       93.40       85.14      3.14 o
   0   9  11        4.85        6.41      1.48 o
   1   9  11       85.10       81.72      3.41 o
   2   9  11      139.65      141.02      4.20 o
   3   9  11      101.98       99.52      3.66 o
   4   9  11        4.61        2.39      2.30 o
   5   9  11      210.31      204.55      7.02 o
   6   9  11       92.99       89.89      5.04 o
  -5  10  11       40.87       40.41      3.84 o
  -4  10  11      134.73      138.28      5.00 o
  -3  10  11      174.78      162.11      5.25 o
  -2  10  11      633.61      618.10     13.42 o
  -1  10  11      157.04      152.78      4.66 o
   0  10  11       63.16       69.81      2.96 o
   1  10  11      151.76      158.19      4.39 o
   2  10  11      630.38      624.14     14.79 o
   3  10  11      172.92      162.88      6.08 o
   4  10  11      141.54      143.87      8.44 o
   5  10  11       41.05       41.86      3.70 o
  -5  11  11      198.72      220.90     12.56 o
  -4  11  11        3.39        3.22      2.23 o
  -3  11  11      113.36      121.46      4.69 o
  -2  11  11       13.85       14.12      2.31 o
  -1  11  11       40.89       46.44      2.93 o
   0  11  11       49.86       44.55      3.04 o
   1  11  11       40.02       44.72      3.09 o
   2  11  11       13.86       15.44      2.49 o
   3  11  11      110.67      107.62      5.41 o
   4  11  11        3.06        3.94      2.46 o
   5  11  11      196.72      209.40     12.38 o
  -4  12  11       67.16       74.62      4.38 o
  -3  12  11      119.04      126.51      5.11 o
  -2  12  11       97.90       95.63      4.66 o
  -1  12  11      191.70      184.44      7.04 o
   0  12  11       19.16       18.41      2.45 o
   1  12  11      187.52      197.91      6.14 o
   2  12  11       97.76       93.84      4.78 o
   3  12  11      120.22      129.02      6.03 o
   4  12  11       67.09       74.97      4.66 o
  -3  13  11       40.92       47.74      4.56 o
  -2  13  11       88.69       83.64      5.13 o
  -1  13  11       74.89       79.04      5.38 o
   0  13  11       77.75       86.94      4.47 o
   1  13  11       79.13       84.21      4.30 o
   2  13  11       88.59       85.92      5.14 o
   3  13  11       39.23       47.30      4.34 o
  -1  14  11       68.48       73.92      5.50 o
   0  14  11       86.37       90.88      4.68 o
   1  14  11       68.22       77.69      4.66 o
   0   0  12     2594.72     2660.63     74.68 o
   1   0  12     1093.34     1089.79     17.33 o
   2   0  12     2208.61     2125.92     34.46 o
   3   0  12        0.40       -0.72      1.12 o
   4   0  12      294.00      268.27      6.76 o
   5   0  12        2.35        0.74      1.54 o
   6   0  12       67.43       65.14      3.60 o
   7   0  12       74.12       60.92      4.03 o
  -7   1  12        1.36       -2.10      2.32 o
  -6   1  12      310.20      287.71      8.27 o
  -5   1  12       90.26       88.64      4.77 o
  -4   1  12       57.16       62.57      2.75 o
  -3   1  12      326.29      296.88      6.32 o
  -2   1  12      378.75      355.44      6.41 o
  -1   1  12       65.17       77.26      2.33 o
   0   1  12      449.76      434.54      7.55 o
   1   1  12       65.63       77.64      2.32 o
   2   1  12      385.76      354.63      6.73 o
   3   1  12      334.89      306.49      9.63 o
   4   1  12       51.86       61.04      3.14 o
   5   1  12       93.34       83.90      3.80 o
   6   1  12      308.30      299.31      8.68 o
   7   1  12        1.25        1.60      2.19 o
  -7   2  12      218.55      215.97     12.45 o
  -6   2  12      112.42      104.34      4.80 o
  -5   2  12      286.42      285.87      6.82 o
  -4   2  12      881.62      883.54     16.92 o
  -3   2  12      302.33      272.81      5.97 o
  -2   2  12      175.97      172.64      3.98 o
  -1   2  12      831.83      775.56     12.98 o
   0   2  12      374.23      373.75      6.63 o
   1   2  12      858.53      821.69     12.99 o
   2   2  12      175.40      165.15      4.75 o
   3   2  12      301.40      286.34      6.91 o
   4   2  12      872.07      875.63     17.96 o
   5   2  12      290.11      282.71      7.31 o
   6   2  12      109.90      104.03      4.44 o
   7   2  12      221.57      206.30      6.91 o
  -7   3  12       13.34       12.35      2.96 o
  -6   3  12       69.61       77.63      4.09 o
  -5   3  12      156.65      158.36      4.69 o
  -4   3  12       10.13       14.51      1.78 o
  -3   3  12      154.37      152.99      3.95 o
  -2   3  12       91.83       96.07      2.69 o
  -1   3  12      140.92      131.22      3.09 o
   0   3  12       69.79       66.11      2.35 o
   1   3  12      139.53      129.36      3.24 o
   2   3  12       98.70      100.18      3.64 o
   3   3  12      154.58      147.48      4.67 o
   4   3  12        9.36       10.99      1.78 o
   5   3  12      154.90      149.47      4.71 o
   6   3  12       67.22       71.15      3.79 o
   7   3  12       13.13       15.19      2.80 o
  -7   4  12      445.74      441.90     12.57 o
  -6   4  12      251.67      240.95      6.32 o
  -5   4  12      534.15      538.52     11.34 o
  -4   4  12       47.92       45.37      3.33 o
  -3   4  12      155.16      150.74      4.03 o
  -2   4  12      180.34      180.27      4.14 o
  -1   4  12      223.98      218.70      4.86 o
   0   4  12     1590.75     1538.55     24.05 o
   1   4  12      227.41      218.66      4.89 o
   2   4  12      188.17      180.81      5.10 o
   3   4  12      148.96      148.42      4.30 o
   4   4  12       49.27       46.15      2.65 o
   5   4  12      532.59      540.57     11.25 o
   6   4  12      252.09      230.79      7.03 o
   7   4  12      449.94      451.77     13.40 o
  -7   5  12      145.45      144.89      5.48 o
  -6   5  12       24.83       22.84      2.55 o
  -5   5  12      214.41      194.91      5.80 o
  -4   5  12       53.56       55.51      3.29 o
  -3   5  12      276.81      272.10      5.92 o
  -2   5  12      608.61      565.04     10.70 o
  -1   5  12      505.28      504.72      9.40 o
   0   5  12       75.51       72.78      2.67 o
   1   5  12      505.34      501.30     10.23 o
   2   5  12      612.16      572.63     12.14 o
   3   5  12      279.11      268.83      6.33 o
   4   5  12       51.10       51.43      2.78 o
   5   5  12      217.11      205.57      5.85 o
   6   5  12       25.23       22.96      2.75 o
   7   5  12      145.93      133.40      6.15 o
  -6   6  12      775.75      774.29     25.85 o
  -5   6  12       77.57       73.27      3.98 o
  -4   6  12      472.43      466.70     11.30 o
  -3   6  12       19.77       19.20      1.90 o
  -2   6  12       85.06       85.08      3.20 o
  -1   6  12       24.02       22.55      1.78 o
   0   6  12      900.78      871.07     15.65 o
   1   6  12       20.21       18.71      1.97 o
   2   6  12       82.63       78.78      3.03 o
   3   6  12       19.85       18.13      1.88 o
   4   6  12      476.88      469.97     10.02 o
   5   6  12       78.19       79.98      3.62 o
   6   6  12      777.92      782.55     19.27 o
  -6   7  12       25.63       24.09      3.09 o
  -5   7  12       71.83       76.87      4.21 o
  -4   7  12      169.43      164.74      5.63 o
  -3   7  12      319.43      304.26      6.97 o
  -2   7  12       69.60       70.70      3.05 o
  -1   7  12       98.34       96.25      3.27 o
   0   7  12      527.84      527.07     10.80 o
   1   7  12       96.81       96.28      3.58 o
   2   7  12       69.54       77.01      3.56 o
   3   7  12      312.91      297.83      6.34 o
   4   7  12      170.68      180.95      5.19 o
   5   7  12       75.02       79.43      3.77 o
   6   7  12       25.97       26.48      3.06 o
  -6   8  12      199.50      197.94     11.51 o
  -5   8  12      317.23      325.46      9.32 o
  -4   8  12      372.79      358.24      8.77 o
  -3   8  12      121.19      119.24      4.09 o
  -2   8  12       59.14       66.11      3.10 o
  -1   8  12      165.37      175.38      4.76 o
   0   8  12     1335.94     1345.23     23.55 o
   1   8  12      165.81      162.79      4.73 o
   2   8  12       64.01       79.61      3.16 o
   3   8  12      120.15      122.87      3.78 o
   4   8  12      378.85      361.66      7.85 o
   5   8  12      323.17      335.15      8.65 o
   6   8  12      199.30      192.16     10.46 o
  -5   9  12      179.02      193.43      6.87 o
  -4   9  12       98.81       96.65      4.01 o
  -3   9  12      292.43      297.21      7.09 o
  -2   9  12      300.15      286.52      7.37 o
  -1   9  12       16.78       21.38      2.30 o
   0   9  12       44.21       48.34      2.59 o
   1   9  12       15.11       17.53      1.90 o
   2   9  12      295.24      276.75      6.81 o
   3   9  12      294.86      291.83      7.32 o
   4   9  12      101.21       92.88      4.78 o
   5   9  12      184.33      178.98      7.55 o
  -5  10  12       43.57       54.38      4.24 o
  -4  10  12      203.26      194.39      5.97 o
  -3  10  12      412.88      396.54     12.21 o
  -2  10  12      137.81      137.76      4.84 o
  -1  10  12      421.54      431.16     10.19 o
   0  10  12      300.44      298.95      6.73 o
   1  10  12      422.41      452.75      9.13 o
   2  10  12      136.23      134.11      5.02 o
   3  10  12      411.04      393.02     10.57 o
   4  10  12      202.21      181.73      7.46 o
   5  10  12       43.15       41.20      3.88 o
  -4  11  12       89.09      100.34      4.55 o
  -3  11  12       85.24       88.52      4.73 o
  -2  11  12       52.55       59.69      3.60 o
  -1  11  12       35.02       38.55      3.05 o
   0  11  12       61.50       72.10      3.91 o
   1  11  12       33.20       37.78      3.06 o
   2  11  12       53.23       56.54      3.57 o
   3  11  12       87.26       91.97      5.15 o
   4  11  12       88.28       90.52      5.35 o
  -3  12  12       32.97       30.25      3.15 o
  -2  12  12      334.79      362.34     12.31 o
  -1  12  12        2.11        3.63      2.52 o
   0  12  12      315.72      323.71     10.03 o
   1  12  12        2.34        3.92      2.15 o
   2  12  12      339.90      337.30      9.65 o
   3  12  12       33.88       28.49      3.60 o
  -2  13  12      112.26      118.19      6.14 o
  -1  13  12       26.30       36.11      3.89 o
   0  13  12        7.04       11.51      2.83 o
   1  13  12       26.86       30.89      3.27 o
   2  13  12      109.68      114.86      5.99 o
   1   0  13     2139.13     2187.44     33.79 o
   2   0  13     1303.21     1278.61     21.29 o
   3   0  13     1022.47      940.22     20.83 o
   4   0  13       50.42       49.57      2.96 o
   5   0  13       38.45       41.09      2.93 o
   6   0  13        9.15        9.03      2.25 o
   7   0  13       79.49       79.06      4.29 o
  -7   1  13       21.86       23.61      3.29 o
  -6   1  13       61.04       60.80      3.61 o
  -5   1  13      225.95      214.58      6.17 o
  -4   1  13        6.11        3.21      1.80 o
  -3   1  13      137.59      133.43      3.78 o
  -2   1  13      493.44      484.46      8.92 o
  -1   1  13      476.53      493.24      8.58 o
   0   1  13       13.84       16.62      1.37 o
   1   1  13      491.07      499.83      8.57 o
   2   1  13      482.84      487.46     10.02 o
   3   1  13      126.84      125.58      4.43 o
   4   1  13        5.90        6.73      1.78 o
   5   1  13      224.64      222.20      6.24 o
   6   1  13       60.61       63.17      3.74 o
   7   1  13       21.42       22.85      3.61 o
  -7   2  13      229.94      241.80      8.70 o
  -6   2  13       73.80       70.58      4.17 o
  -5   2  13      437.76      427.98     10.70 o
  -4   2  13      463.75      464.81      9.40 o
  -3   2  13      527.65      503.87      9.78 o
  -2   2  13     1570.19     1572.67     26.97 o
  -1   2  13      167.34      170.53      3.78 o
   0   2  13      205.24      174.85      3.78 o
   1   2  13      167.46      171.39      3.98 o
   2   2  13     1577.07     1575.73     30.48 o
   3   2  13      514.33      503.36     11.11 o
   4   2  13      478.17      484.79     10.71 o
   5   2  13      434.97      410.17      9.84 o
   6   2  13       72.67       71.08      3.85 o
   7   2  13      230.83      226.20      9.09 o
  -7   3  13       87.34       99.57      5.23 o
  -6   3  13        7.24        8.25      2.49 o
  -5   3  13      317.54      324.70      7.65 o
  -4   3  13      252.20      245.96      6.18 o
  -3   3  13      205.80      195.23      4.75 o
  -2   3  13      521.36      546.14      9.63 o
  -1   3  13      131.39      133.10      3.24 o
   0   3  13       33.81       40.46      1.88 o
   1   3  13      130.17      125.44      3.91 o
   2   3  13      529.75      518.71     11.56 o
   3   3  13      206.87      185.56      5.42 o
   4   3  13      255.09      260.16      6.92 o
   5   3  13      311.39      317.74      8.15 o
   6   3  13        7.37       13.10      2.49 o
   7   3  13       87.27       95.42      5.45 o
  -7   4  13        9.78        9.40      2.95 o
  -6   4  13      118.75      127.00      4.95 o
  -5   4  13       39.48       40.09      2.80 o
  -4   4  13      558.35      527.71     11.17 o
  -3   4  13        2.27        1.00      1.41 o
  -2   4  13      618.70      645.41     10.91 o
  -1   4  13      938.91      933.14     14.92 o
   0   4  13      587.74      585.94     10.48 o
   1   4  13      929.08      889.07     17.39 o
   2   4  13      626.26      641.72     13.61 o
   3   4  13        1.15        2.41      1.71 o
   4   4  13      551.89      544.02     11.13 o
   5   4  13       40.97       38.03      2.80 o
   6   4  13      120.43      123.11      7.17 o
   7   4  13        9.80       11.43      2.79 o
  -6   5  13       44.39       52.44      3.53 o
  -5   5  13       24.88       26.13      2.65 o
  -4   5  13      156.91      154.54      4.79 o
  -3   5  13      189.86      199.98      4.98 o
  -2   5  13      552.34      542.65      9.54 o
  -1   5  13       16.68       19.94      1.72 o
   0   5  13      104.15      102.11      3.92 o
   1   5  13       15.98       22.66      2.11 o
   2   5  13      551.76      554.70     11.96 o
   3   5  13      189.27      195.92      5.63 o
   4   5  13      154.52      148.26      4.69 o
   5   5  13       23.93       22.20      2.59 o
   6   5  13       43.54       45.11      3.71 o
  -6   6  13       33.96       35.26      3.21 o
  -5   6  13      688.33      697.74     14.88 o
  -4   6  13       21.28       23.03      2.66 o
  -3   6  13      270.35      254.71      6.76 o
  -2   6  13      161.27      167.37      4.93 o
  -1   6  13      819.53      795.39     15.18 o
   0   6  13      483.13      486.69     10.03 o
   1   6  13      812.15      778.12     16.28 o
   2   6  13      162.67      174.03      6.22 o
   3   6  13      271.56      273.25      6.48 o
   4   6  13       20.10       23.65      2.39 o
   5   6  13      691.84      666.29     13.81 o
   6   6  13       32.50       30.31      3.15 o
  -6   7  13      142.10      154.26      9.42 o
  -5   7  13        4.44        6.94      2.49 o
  -4   7  13      244.50      235.04      8.15 o
  -3   7  13      346.15      331.38      7.71 o
  -2   7  13       97.92      105.70      3.76 o
  -1   7  13       22.62       25.14      2.15 o
   0   7  13       69.96       72.84      3.26 o
   1   7  13       25.08       23.88      2.27 o
   2   7  13       94.01      103.23      3.69 o
   3   7  13      357.09      354.89      7.46 o
   4   7  13      242.91      216.76      5.89 o
   5   7  13        3.72        5.85      2.30 o
   6   7  13      142.26      151.57      5.76 o
  -5   8  13      208.15      196.03      6.74 o
  -4   8  13      145.69      135.33      5.59 o
  -3   8  13      312.78      299.70      7.20 o
  -2   8  13      107.93      112.70      4.05 o
  -1   8  13      311.44      321.79      7.96 o
   0   8  13        0.64        2.23      1.59 o
   1   8  13      303.13      319.56      7.47 o
   2   8  13      107.18      112.45      4.12 o
   3   8  13      314.26      305.33     10.46 o
   4   8  13      145.51      144.46      4.58 o
   5   8  13      214.12      217.19      7.95 o
  -5   9  13        1.71        2.82      2.38 o
  -4   9  13       35.82       48.04      3.79 o
  -3   9  13      221.28      221.06      5.92 o
  -2   9  13       66.19       70.02      3.65 o
  -1   9  13      105.11      112.12      4.40 o
   0   9  13      118.28      127.34      4.12 o
   1   9  13      106.88      113.57      3.91 o
   2   9  13       64.67       67.42      3.48 o
   3   9  13      215.29      207.96      6.11 o
   4   9  13       36.72       46.54      4.12 o
   5   9  13        1.58        3.94      2.92 o
  -4  10  13      153.12      150.02      6.43 o
  -3  10  13       91.22       89.75      4.27 o
  -2  10  13      183.27      190.86      6.01 o
  -1  10  13       88.86       99.73      4.97 o
   0  10  13      403.75      436.39      9.67 o
   1  10  13       82.96       88.88      3.97 o
   2  10  13      183.85      200.17      6.25 o
   3  10  13       91.73       84.81      5.19 o
   4  10  13      157.03      136.68      6.63 o
  -3  11  13        8.65       12.42      2.69 o
  -2  11  13      106.08      107.98      4.72 o
  -1  11  13      187.20      196.53      6.65 o
   0  11  13      519.24      497.48     13.88 o
   1  11  13      186.51      208.56      6.43 o
   2  11  13      107.18      109.02      4.84 o
   3  11  13        8.73       10.43      2.90 o
  -2  12  13       14.01        8.27      2.86 o
  -1  12  13      194.17      183.68      7.43 o
   0  12  13      147.03      165.64      7.06 o
   1  12  13      197.70      200.10      6.50 o
   2  12  13       14.38       18.38      3.14 o
   0   0  14      415.55      432.43     10.91 o
   1   0  14       90.16       86.63      2.68 o
   2   0  14       66.64       61.95      3.10 o
   3   0  14       48.31       56.61      3.14 o
   4   0  14       35.27       32.73      2.71 o
   5   0  14       57.08       54.21      3.36 o
   6   0  14      337.75      339.74      8.86 o
  -6   1  14       53.01       46.77      3.47 o
  -5   1  14       97.61       97.78      4.35 o
  -4   1  14       16.03       17.54      2.24 o
  -3   1  14       24.60       25.72      2.25 o
  -2   1  14      138.20      133.28      3.77 o
  -1   1  14      479.10      481.68      8.40 o
   0   1  14       89.60       88.06      2.66 o
   1   1  14      475.52      470.36      8.82 o
   2   1  14      135.31      125.60      4.43 o
   3   1  14       25.10       24.39      2.34 o
   4   1  14       16.73       19.07      2.31 o
   5   1  14      101.14      107.19      4.47 o
   6   1  14       52.89       49.12      3.50 o
  -6   2  14      274.41      282.33      7.67 o
  -5   2  14        0.13        2.52      1.95 o
  -4   2  14      469.00      444.35     10.43 o
  -3   2  14      350.06      339.38      7.49 o
  -2   2  14       92.66       87.01      2.96 o
  -1   2  14      143.17      128.92      3.27 o
   0   2  14      480.74      481.94      8.45 o
   1   2  14      136.57      123.78      3.99 o
   2   2  14       85.74       84.73      3.71 o
   3   2  14      353.87      337.42      8.19 o
   4   2  14      467.63      467.57     16.11 o
   5   2  14        0.16       -0.36      1.86 o
   6   2  14      272.01      261.04      7.94 o
  -6   3  14      116.30      121.57      5.51 o
  -5   3  14      114.83      105.98      4.94 o
  -4   3  14       95.91      102.03      3.68 o
  -3   3  14       94.17       94.51      3.36 o
  -2   3  14      249.72      247.09      5.32 o
  -1   3  14      277.87      261.96      5.12 o
   0   3  14      296.45      310.30      6.29 o
   1   3  14      265.95      236.91      6.03 o
   2   3  14      248.78      238.91      6.38 o
   3   3  14       97.92       94.55      5.65 o
   4   3  14       99.80       98.57      4.45 o
   5   3  14      114.57      117.89      4.74 o
   6   3  14      119.35      116.14      5.93 o
  -6   4  14       22.78       24.01      3.24 o
  -5   4  14      120.44      123.18      4.60 o
  -4   4  14       77.77       79.96      3.56 o
  -3   4  14      508.36      504.39      9.94 o
  -2   4  14      318.01      304.73      6.26 o
  -1   4  14        8.97       10.01      1.54 o
   0   4  14        4.12        7.16      1.50 o
   1   4  14        8.73        9.96      1.95 o
   2   4  14      311.83      294.70      8.69 o
   3   4  14      502.89      493.19     11.20 o
   4   4  14       75.61       70.74      3.77 o
   5   4  14      125.42      133.23      5.58 o
   6   4  14       22.92       25.83      3.42 o
  -6   5  14       27.16       32.89      4.17 o
  -5   5  14      304.62      327.02     11.88 o
  -4   5  14      254.83      243.52      6.38 o
  -3   5  14       35.58       38.90      2.62 o
  -2   5  14      119.40      118.38      3.35 o
  -1   5  14      281.49      284.32      6.22 o
   0   5  14        3.31        0.94      1.37 o
   1   5  14      278.27      272.21      7.47 o
   2   5  14      115.35      107.90      4.28 o
   3   5  14       35.47       34.48      2.90 o
   4   5  14      255.26      254.36      6.86 o
   5   5  14      309.23      315.54      8.22 o
   6   5  14       27.16       31.81      3.51 o
  -6   6  14      112.17      118.37      5.45 o
  -5   6  14       43.52       44.58      3.34 o
  -4   6  14      206.81      209.86      6.28 o
  -3   6  14      119.99      121.65      4.63 o
  -2   6  14       90.94       94.14      3.71 o
  -1   6  14      180.65      171.72      4.77 o
   0   6  14        1.12        0.82      1.49 o
   1   6  14      179.82      171.61      5.66 o
   2   6  14       87.41       87.40      3.89 o
   3   6  14      113.76      127.94      8.00 o
   4   6  14      210.05      218.83      5.93 o
   5   6  14       42.53       46.08      3.37 o
   6   6  14      112.54      124.64      5.66 o
  -5   7  14      168.51      157.85      6.17 o
  -4   7  14      241.44      240.20      7.24 o
  -3   7  14       80.56       74.68      4.06 o
  -2   7  14      209.13      202.10      5.44 o
  -1   7  14      540.02      541.22     11.22 o
   0   7  14        0.91        0.39      1.78 o
   1   7  14      541.29      550.03     13.70 o
   2   7  14      208.18      201.99      5.92 o
   3   7  14       78.69       73.83      3.55 o
   4   7  14      240.52      237.11      6.33 o
   5   7  14      172.05      170.77      5.88 o
  -5   8  14      164.51      182.50      6.49 o
  -4   8  14       86.40       74.61      4.39 o
  -3   8  14       44.04       44.78      3.16 o
  -2   8  14      157.94      165.63      4.97 o
  -1   8  14       92.21       95.95      4.13 o
   0   8  14      512.70      517.99     13.53 o
   1   8  14       86.93       85.95      3.81 o
   2   8  14      151.66      162.21      5.14 o
   3   8  14       42.46       43.57      2.99 o
   4   8  14       87.26       88.54      4.33 o
   5   8  14      162.74      173.46      7.23 o
  -4   9  14       76.16       70.54      4.39 o
  -3   9  14       96.85       96.62      4.41 o
  -2   9  14      229.28      240.11      6.74 o
  -1   9  14      161.84      149.23      5.19 o
   0   9  14      114.60      121.26      4.44 o
   1   9  14      162.06      146.48      4.62 o
   2   9  14      220.55      231.61      7.16 o
   3   9  14       94.91       99.88      4.70 o
   4   9  14       75.48       71.60      5.08 o
  -3  10  14       38.60       35.35      3.23 o
  -2  10  14       60.16       64.06      3.87 o
  -1  10  14      392.14      426.92     10.44 o
   0  10  14       12.29       12.03      2.57 o
   1  10  14      398.81      456.71     11.38 o
   2  10  14       59.52       57.45      3.83 o
   3  10  14       38.16       35.40      4.06 o
  -2  11  14       98.80      114.63      4.96 o
  -1  11  14      211.73      213.75      7.85 o
   0  11  14       72.57       77.08      5.04 o
   1  11  14      212.26      207.31      7.53 o
   2  11  14       96.26      109.43      5.11 o
   0  12  14       62.02       76.82      5.29 o
   1   0  15      279.73      266.79      5.68 o
   2   0  15      552.54      504.77     11.26 o
   3   0  15       62.75       67.78      3.53 o
   4   0  15       37.67       39.63      3.03 o
   5   0  15      661.68      639.26     15.04 o
   6   0  15       23.29       23.64      3.02 o
  -6   1  15       11.25       13.58      2.64 o
  -5   1  15       51.15       59.22      3.75 o
  -4   1  15       63.35       64.82      3.63 o
  -3   1  15       75.23       78.49      3.72 o
  -2   1  15       71.65       74.37      3.30 o
  -1   1  15       40.61       38.14      2.13 o
   0   1  15      305.22      305.49      5.93 o
   1   1  15       41.41       38.23      2.47 o
   2   1  15       74.27       74.81      3.56 o
   3   1  15       72.00       75.02      3.71 o
   4   1  15       67.26       72.36      3.78 o
   5   1  15       51.92       62.35      3.76 o
   6   1  15       12.88       12.46      2.70 o
  -6   2  15      143.81      134.90      5.48 o
  -5   2  15      146.87      150.88      5.52 o
  -4   2  15      192.85      192.43      5.90 o
  -3   2  15      183.90      174.68      5.11 o
  -2   2  15      418.64      429.84      8.61 o
  -1   2  15      417.13      434.10      8.26 o
   0   2  15       15.27       11.74      1.60 o
   1   2  15      421.25      426.76      9.83 o
   2   2  15      408.21      409.43      9.73 o
   3   2  15      180.92      177.12      5.49 o
   4   2  15      203.22      193.65      5.96 o
   5   2  15      145.92      147.47      5.43 o
   6   2  15      142.71      140.71      5.58 o
  -6   3  15       11.79       12.45      2.68 o
  -5   3  15      114.10      108.96      4.72 o
  -4   3  15       34.68       32.92      2.86 o
  -3   3  15      263.84      249.53      5.97 o
  -2   3  15      233.86      238.99      5.65 o
  -1   3  15      301.58      300.20      6.31 o
   0   3  15       35.41       38.43      2.53 o
   1   3  15      306.86      310.33      8.73 o
   2   3  15      233.07      233.09      6.44 o
   3   3  15      270.18      255.86      6.85 o
   4   3  15       35.29       28.87      2.80 o
   5   3  15      110.48      100.51      4.65 o
   6   3  15       10.92        9.44      2.79 o
  -5   4  15       59.08       61.61      4.21 o
  -4   4  15      240.38      246.30      6.15 o
  -3   4  15      145.22      153.76      5.58 o
  -2   4  15      555.14      584.95     11.82 o
  -1   4  15       40.47       41.88      2.47 o
   0   4  15      185.99      178.39      5.15 o
   1   4  15       40.10       41.41      2.83 o
   2   4  15      548.11      551.23     12.47 o
   3   4  15      151.72      162.61      5.47 o
   4   4  15      241.70      250.39      6.97 o
   5   4  15       56.87       64.12      3.89 o
  -5   5  15       98.06       97.13      4.66 o
  -4   5  15       39.28       40.86      3.03 o
  -3   5  15      469.35      454.57      9.51 o
  -2   5  15       24.89       24.18      2.29 o
  -1   5  15       26.63       25.98      2.18 o
   0   5  15       20.05       27.51      2.40 o
   1   5  15       26.59       28.13      2.63 o
   2   5  15       25.25       23.22      2.56 o
   3   5  15      470.83      475.91     13.58 o
   4   5  15       40.90       41.82      3.16 o
   5   5  15       99.32      106.22      6.35 o
  -5   6  15       60.39       64.74      3.96 o
  -4   6  15      293.53      285.66      7.84 o
  -3   6  15      166.41      166.25      6.51 o
  -2   6  15      104.05      104.89      4.07 o
  -1   6  15      377.77      367.83      7.89 o
   0   6  15       12.13        9.75      2.04 o
   1   6  15      377.41      374.45      9.00 o
   2   6  15      103.44      104.24      4.39 o
   3   6  15      174.87      188.58      6.06 o
   4   6  15      295.46      296.17      7.92 o
   5   6  15       58.65       64.69      4.25 o
  -4   7  15       26.29       29.78      3.06 o
  -3   7  15      177.77      171.17      5.72 o
  -2   7  15       32.61       33.28      2.84 o
  -1   7  15       66.31       70.04      3.47 o
   0   7  15      144.38      142.89      4.74 o
   1   7  15       67.64       76.39      4.82 o
   2   7  15       32.48       24.87      2.79 o
   3   7  15      178.33      170.45      5.72 o
   4   7  15       25.90       29.95      2.98 o
  -4   8  15       47.12       42.48      3.77 o
  -3   8  15      109.07       98.08      4.85 o
  -2   8  15       65.00       61.85      3.40 o
  -1   8  15      330.20      342.36      8.71 o
   0   8  15      330.77      323.17      8.67 o
   1   8  15      328.59      356.66      8.81 o
   2   8  15       67.60       74.68      3.99 o
   3   8  15      106.08       99.74      4.58 o
   4   8  15       48.37       54.45      3.86 o
  -3   9  15       39.66       42.83      3.60 o
  -2   9  15       50.65       47.31      3.42 o
  -1   9  15      296.28      331.58      8.95 o
   0   9  15        1.16        3.03      2.23 o
   1   9  15      290.51      306.11      7.83 o
   2   9  15       51.67       52.68      3.50 o
   3   9  15       38.18       39.25      3.78 o
  -2  10  15      127.83      129.17      5.26 o
  -1  10  15       55.05       59.14      3.81 o
   0  10  15      147.58      172.79      5.95 o
   1  10  15       56.77       66.72      4.21 o
   2  10  15      129.16      133.88      5.45 o
  -1  11  15       91.09       96.21      5.18 o
   0  11  15       11.13        9.55      3.26 o
   1  11  15       90.30       98.76      5.48 o
   0   0  16       10.44       14.60      2.47 o
   1   0  16        8.74       12.61      2.06 o
   2   0  16       98.94       98.78      4.17 o
   3   0  16      147.78      138.38      5.06 o
   4   0  16      533.67      504.79     11.74 o
   5   0  16      123.26      138.49      5.49 o
  -5   1  16        7.21        9.12      2.59 o
  -4   1  16      234.11      243.07      6.90 o
  -3   1  16       56.09       49.47      3.33 o
  -2   1  16      213.71      194.93      5.90 o
  -1   1  16      170.43      185.42      5.33 o
   0   1  16      104.72      102.34      3.60 o
   1   1  16      169.41      167.37      5.30 o
   2   1  16      218.31      231.94      8.30 o
   3   1  16       57.81       57.95      3.48 o
   4   1  16      231.59      239.40      9.33 o
   5   1  16        6.76        7.74      2.56 o
  -5   2  16      167.64      186.39      6.75 o
  -4   2  16      175.52      175.21      6.80 o
  -3   2  16      378.40      343.31      8.74 o
  -2   2  16      275.82      294.90      8.86 o
  -1   2  16      170.95      186.20      4.82 o
   0   2  16       38.86       45.64      2.84 o
   1   2  16      161.54      171.58      5.41 o
   2   2  16      277.65      272.19      7.33 o
   3   2  16      376.58      366.85      8.86 o
   4   2  16      177.83      165.32      5.72 o
   5   2  16      166.64      167.02      7.44 o
  -5   3  16      164.71      164.52      5.99 o
  -4   3  16       21.63       22.35      2.84 o
  -3   3  16      147.41      145.53      5.35 o
  -2   3  16      152.23      152.87      4.82 o
  -1   3  16        0.08       -0.47      1.79 o
   0   3  16      472.22      457.16      9.88 o
   1   3  16        0.10        0.93      1.83 o
   2   3  16      149.67      147.72      5.16 o
   3   3  16      147.62      148.58      5.85 o
   4   3  16       22.01       24.90      2.83 o
   5   3  16      162.92      175.24      6.08 o
  -5   4  16      118.85      119.69      5.24 o
  -4   4  16       79.76       79.15      4.22 o
  -3   4  16      451.27      427.22      9.72 o
  -2   4  16       52.43       55.08      3.43 o
  -1   4  16      634.86      648.80     13.85 o
   0   4  16        0.59       -0.64      1.74 o
   1   4  16      629.10      639.34     13.98 o
   2   4  16       52.59       54.45      3.45 o
   3   4  16      456.67      448.99     12.95 o
   4   4  16       80.07       80.87      4.20 o
   5   4  16      121.36      128.05      5.24 o
  -5   5  16       80.96       81.11      4.48 o
  -4   5  16       21.48       20.84      2.63 o
  -3   5  16       19.86       22.79      2.62 o
  -2   5  16      314.97      318.96      8.90 o
  -1   5  16      173.64      185.58      4.98 o
   0   5  16      225.40      222.98      6.70 o
   1   5  16      175.07      169.54      5.97 o
   2   5  16      317.69      323.25      8.26 o
   3   5  16       19.58       21.20      2.68 o
   4   5  16       20.50       22.40      2.90 o
   5   5  16       76.89       77.03      4.61 o
  -4   6  16      161.64      149.14      5.62 o
  -3   6  16      235.32      235.95      6.92 o
  -2   6  16       60.79       67.00      3.76 o
  -1   6  16      210.14      228.43      6.12 o
   0   6  16      720.64      763.02     16.22 o
   1   6  16      207.72      212.33      6.41 o
   2   6  16       62.40       71.21      4.28 o
   3   6  16      234.85      242.12      6.97 o
   4   6  16      159.65      156.54      5.70 o
  -4   7  16       15.36       20.54      3.00 o
  -3   7  16      138.01      126.03      5.16 o
  -2   7  16        5.70        5.83      2.30 o
  -1   7  16       89.19      101.27      4.22 o
   0   7  16      299.03      306.54      8.11 o
   1   7  16       88.69      103.73      4.60 o
   2   7  16        5.89        5.78      2.43 o
   3   7  16      135.00      127.19      5.19 o
   4   7  16       15.12       10.60      2.75 o
  -3   8  16      157.64      159.73      5.82 o
  -2   8  16      210.45      228.28      6.78 o
  -1   8  16      226.87      230.99      6.48 o
   0   8  16      115.68      115.99      4.91 o
   1   8  16      234.11      235.83      6.89 o
   2   8  16      208.55      217.84      6.87 o
   3   8  16      160.54      161.27      6.01 o
  -2   9  16       24.37       31.78      3.52 o
  -1   9  16       18.95       20.63      2.94 o
   0   9  16      239.34      250.63      7.27 o
   1   9  16       18.88       21.82      3.00 o
   2   9  16       23.88       27.83      3.57 o
   0  10  16       12.51       14.83      3.07 o
   1   0  17        7.33        6.64      2.34 o
   2   0  17       18.28       25.34      2.75 o
   3   0  17       80.28       97.90      4.46 o
   4   0  17       17.94       21.83      2.89 o
   5   0  17      225.83      222.36      7.06 o
  -4   1  17      173.46      174.83      7.23 o
  -3   1  17      290.69      292.32     10.28 o
  -2   1  17      318.76      310.42      8.05 o
  -1   1  17       26.92       28.49      3.03 o
   0   1  17       42.34       48.87      3.35 o
   1   1  17       26.05       30.71      2.79 o
   2   1  17      322.42      317.96      8.15 o
   3   1  17      288.32      284.84     10.09 o
   4   1  17      173.81      179.26      6.09 o
  -4   2  17      287.29      290.46      8.11 o
  -3   2  17      205.51      203.61      8.32 o
  -2   2  17        0.23       -1.48      2.20 o
  -1   2  17      128.02      126.88      5.24 o
   0   2  17       50.62       53.27      3.62 o
   1   2  17      124.71      132.57      6.03 o
   2   2  17        0.07       -0.96      2.01 o
   3   2  17      210.91      207.21      6.71 o
   4   2  17      285.21      295.07      8.09 o
  -4   3  17      401.17      411.53     10.33 o
  -3   3  17       46.06       44.99      3.66 o
  -2   3  17       24.91       24.54      2.86 o
  -1   3  17       20.81       17.96      2.87 o
   0   3  17        0.33       -1.89      1.89 o
   1   3  17       20.08       17.87      2.55 o
   2   3  17       24.66       22.91      2.82 o
   3   3  17       46.29       39.31      3.29 o
   4   3  17      400.63      421.10     10.37 o
  -4   4  17        8.65        8.55      2.75 o
  -3   4  17       69.89       73.90      4.54 o
  -2   4  17      164.79      162.37      7.42 o
  -1   4  17       58.08       67.94      4.08 o
   0   4  17      572.17      575.77     12.83 o
   1   4  17       59.81       63.71      3.76 o
   2   4  17      162.17      161.72      5.65 o
   3   4  17       71.55       75.51      4.11 o
   4   4  17        9.98       14.03      2.77 o
  -4   5  17       26.71       27.32      3.55 o
  -3   5  17       42.07       43.77      3.57 o
  -2   5  17      153.66      148.27      5.45 o
  -1   5  17      148.64      151.09      5.48 o
   0   5  17        0.78        3.49      2.38 o
   1   5  17      147.16      152.81      5.52 o
   2   5  17      158.35      158.08      6.51 o
   3   5  17       42.27       45.09      3.50 o
   4   5  17       27.17       27.77      3.17 o
  -3   6  17       24.78       25.19      3.14 o
  -2   6  17       10.63       12.46      2.65 o
  -1   6  17      437.77      471.65     11.17 o
   0   6  17      134.42      146.49      5.42 o
   1   6  17      436.88      457.90     11.65 o
   2   6  17       11.06       15.59      2.76 o
   3   6  17       23.96       25.74      3.15 o
  -3   7  17       57.30       56.87      4.04 o
  -2   7  17      200.28      210.65      9.44 o
  -1   7  17      146.61      153.21      5.74 o
   0   7  17      111.40      106.92      4.86 o
   1   7  17      143.81      147.54      6.19 o
   2   7  17      197.03      202.72      8.52 o
   3   7  17       59.25       65.16      4.16 o
  -2   8  17      294.07      299.65      9.62 o
  -1   8  17       88.84       98.51      5.15 o
   0   8  17        4.60        6.12      2.68 o
   1   8  17       88.30       97.41      4.77 o
   2   8  17      292.04      312.72      8.48 o
   0   0  18      147.26      134.78     10.64 o
   1   0  18      188.94      186.20      7.14 o
   2   0  18      279.84      283.75      7.81 o
   3   0  18       11.80       12.94      2.72 o
   4   0  18      410.47      429.66     11.38 o
  -4   1  18       90.66       95.25      4.86 o
  -3   1  18       52.42       46.21      3.64 o
  -2   1  18        3.62        5.29      2.66 o
  -1   1  18      385.02      377.48     12.29 o
   0   1  18       31.05       34.90      3.67 o
   1   1  18      382.16      390.27     10.11 o
   2   1  18        4.22        4.85      2.41 o
   3   1  18       53.07       57.51      3.83 o
   4   1  18       89.06       89.95      4.80 o
  -3   2  18       64.50       72.75      4.57 o
  -2   2  18       94.69      102.33      5.35 o
  -1   2  18       32.71       43.97      5.00 o
   0   2  18        6.81       14.74      5.19 o
   1   2  18       31.57       37.47      3.20 o
   2   2  18       96.70      107.86      4.70 o
   3   2  18       65.44       66.73      4.12 o
  -3   3  18       35.55       48.32      3.97 o
  -2   3  18       95.74       92.11      5.27 o
  -1   3  18      138.15      132.19      6.36 o
   0   3  18       33.07       34.24      3.41 o
   1   3  18      136.28      142.18      5.31 o
   2   3  18       96.56       95.85      5.29 o
   3   3  18       36.55       50.77      4.04 o
  -3   4  18       22.00       21.58      3.61 o
  -2   4  18      174.69      161.18      7.81 o
  -1   4  18      402.80      430.13     12.19 o
   0   4  18       84.49       92.16      4.86 o
   1   4  18      402.33      437.35     11.07 o
   2   4  18      174.29      177.62      7.80 o
   3   4  18       21.16       20.88      3.02 o
  -2   5  18       63.99       79.81      5.60 o
  -1   5  18      165.81      174.43      7.06 o
   0   5  18        2.98        2.02      2.73 o
   1   5  18      163.17      173.47      7.90 o
   2   5  18       61.56       80.20      4.39 o
  -2   6  18      137.08      148.73      7.52 o
  -1   6  18       34.12       40.58      4.04 o
   0   6  18      838.62      889.96     22.28 o
   1   6  18       35.02       36.36      3.51 o
   2   6  18      137.65      140.49      5.66 o
   0   7  18       15.99       14.88      2.98 o
   1   0  19       70.50       66.20      5.46 o
   2   0  19       99.03      110.04      5.36 o
  -2   1  19       23.33       19.88      3.62 o
  -1   1  19       75.48       71.38      5.59 o
   0   1  19       60.82       74.17      6.61 o
   1   1  19       76.55       69.58      5.00 o
   2   1  19       22.97       20.16      3.13 o
  -2   2  19      225.08      233.72      9.95 o
  -1   2  19      105.89      108.07     12.96 o
   0   2  19        0.23        3.02      3.36 o
   1   2  19      105.23      115.84      5.48 o
   2   2  19      226.66      225.99      9.74 o
  -2   3  19       24.29       35.13      5.37 o
  -1   3  19      140.97      134.89      8.23 o
   0   3  19        2.16        1.25      3.21 o
   1   3  19      142.07      147.45      6.10 o
   2   3  19       23.93       33.45      3.50 o
  -1   4  19       23.65       26.30      4.47 o
   0   4  19       21.99       25.15      3.81 o
   1   4  19       24.60       27.20      3.53 o
 
